# Supplementary material for: Evolutionary Dynamics of the OR Gene Repertoire in Teleost Fishes: Evidence of an Association with Changes in Olfactory Epithelium Shape
Source: Mol Biol Evol. 2021 May 5;38(9):3742–53. doi: 10.1093/molbev/msab145 (PMC8661438; doi:10.1093/molbev/msab145)
Supplement: msab145_Supplementary_Data [file msab145_supplementary_data.zip]

Archive with 3 entries (3 files):
- Supplementary Data 1.xlsx
- Supplementary Data 2.txt
- Supplementary_Figures.pdf
