# Supplementary material for: Evolutionary Dynamics of the OR Gene Repertoire in Teleost Fishes: Evidence of an Association with Changes in Olfactory Epithelium Shape
Source: Mol Biol Evol. 2021 May 5;38(9):3742–53. doi: 10.1093/molbev/msab145 (PMC8661438; doi:10.1093/molbev/msab145)
Supplement: msab145_Supplementary_Data [file msab145_supplementary_data.zip › Supplementary Data 1.xlsx]

## Sheet: Genome assemblies
	Table 1
Species name in Eschmeyer's Catalog of Fishes (http://researcharchive.calacademy.org/research/ichthyology/catalog/fishcatmain.asp) 20 February 2021	Species	Assembly Name
Acanthochaenus_luetkenii	Acanthochaenus_luetkenii	GCA_900312575.1_ASM90031257v1_genomic
Acanthochromis_polyacanthus	Acanthochromis_polyacanthus	Acanthochromis_polyacanthus.ASM210954v1
Acipenser_ruthenus	Acipenser_ruthenus	GCA_010645085.1_ASM1064508v1_genomic
Ageneiosus_inermis	Ageneiosus_marmoratus	GCA_003347165.1_ASM334716v1_genomic
Ameiurus_melas	Ameiurus_melas	GCA_012411365.1_AMELA_1.0_genomic
Amphilophus_citrinellus	Amphilophus_citrinellus	GCA_000751415.1_Midas_v5_genomic
Amphiprion_ocellaris	Amphiprion_ocellaris	Amphiprion_ocellaris.AmpOce1
Amphiprion_percula	Amphiprion_percula	Amphiprion_percula.Nemo_v1
Anabarilius_grahami	Anabarilius_grahami	GCA_003731715.1_BGI_Agra_1.0_genomic
Anabas_testudineus	Anabas_testudineus	GCF_900324465.2_fAnaTes1.2_genomic
Anarrhichthys_ocellatus	Anarrhichthys_ocellatus	GCA_004355925.1_GSC_Weel_1.0_genomic
Anguilla_anguilla	Anguilla_anguilla	GCA_000695075.1_Anguilla_anguilla_v1_09_nov_10_genomic
Anguilla_japonica	Anguilla_japonica	GCA_003597225.1_Ajp_01_genomic
Anguilla_marmorata	Anguilla_marmorata	GCA_901111315.1_Anguilla_marmorata_assembly_genomic
Anguilla_megastoma	Anguilla_megastoma	GCA_901111305.1_Anguilla_megastoma_assembly_genomic
Anguilla_obscura	Anguilla_obscura	GCA_901111295.1_Anguilla_obscura_assembly_genomic
Anguilla_rostrata	Anguilla_rostrata	GCA_001606085.1_ASM160608v1_genomic
Anoplogaster_cornuta	Anoplogaster_cornuta	GCA_900683385.1_Anoplogaster_cornuta_assembly_genomic
Anoplopoma_fimbria	Anoplopoma_fimbria	GCA_000499045.1_AnoFim1.0_genomic
Antennarius_striatus	Antennarius_striatus	GCA_900303275.1_ASM90030327v1_genomic
Aphyosemion_australe	Aphyosemion_australe	GCA_006937985.1_MPIBA_Aaus_1.0_genomic
Arapaima_gigas	Arapaima_gigas	GCA_007844225.1_ASM784422v1_genomic
Archocentrus_centrarchus	Archocentrus_centrarchus	GCF_007364275.1_fArcCen1_genomic
Arctogadus_glacialis	Arctogadus_glacialis	GCA_900303235.1_ASM90030323v1_genomic
Astatotilapia_calliptera	Astatotilapia_calliptera	Astatotilapia_calliptera.fAstCal1.2
Astyanax_mexicanus_CF	Astyanax_mexicanus_CF	Not publicy available - Kindly shared by Yann Guigen
Astyanax_mexicanus_SF	Astyanax_mexicanus_SF	GCA_000372685.2
Austrofundulus_limnaeus	Austrofundulus_limnaeus	GCA_001266775.1_Austrofundulus_limnaeus-1.0_genomic
Bagarius_yarrelli	Bagarius_yarrelli	GCA_005784505.1_ASM578450v1_genomic
Bathygadus_melanobranchus	Bathygadus_melanobranchus	GCA_900302375.1_ASM90030237v1_genomic
Benthosema_glaciale	Benthosema_glaciale	GCA_900323375.1_ASM90032337v1_genomic
Beryx_splendens	Beryx_splendens	GCA_900312565.1_ASM90031256v1_genomic
Betta_splendens	Betta_splendens	GCF_900634795.2_fBetSpl5.2_genomic
Boleophthalmus_pectinirostris	Boleophthalmus_pectinirostris	GCA_000788275.1_BP.fa_genomic
Boreogadus_saida	Boreogadus_saida	GCA_900302515.1_ASM90030251v1_genomic
Borostomias_antarcticus	Borostomias_antarcticus	GCA_900323325.1_ASM90032332v1_genomic
Bregmaceros_cantori	Bregmaceros_cantori	GCA_900302395.1_ASM90030239v1_genomic
Brosme_brosme	Brosme_brosme	GCA_900302425.1_ASM90030242v1_genomic
Brotula_barbata	Brotula_barbata	GCA_900303265.1
Callopanchax_toddi	Callopanchax_toddi	GCA_006937965.1_MPIBA_Ctod_1.0_genomic
Carapus_acus	Carapus_acus	GCA_900312935.1
Carassius_auratus	Carassius_auratus	GCF_003368295.1_ASM336829v1_genomic
Cebidichthys_violaceus	Cebidichthys_violaceus	GCA_008087265.1_Cvio_1.0_genomic
Cetomimus sp.	Cetomimus sp.	GCA_900660305.1_assembly_genomic
Chaenocephalus_aceratus	Chaenocephalus_aceratus	GCA_900302675.1_ASM90030267v1_genomic
Channa_argus	Channa_argus	GCA_004786185.1_ASM478618v1_genomic
Chanos_chanos	Chanos_chanos	GCA_902362185.1_fChaCha1.1_genomic
Chatrabus_melanurus	Chatrabus_melanurus	GCA_900302635.1_ASM90030263v1_genomic
Chionodraco_hamatus	Chionodraco_hamatus	GCA_009756495.1_Chamatus_v0.1_genomic
Chionodraco_myersi	Chionodraco_myersi	GCA_009756435.1_Cmyersi_v0.1_genomic
Chromis_chromis	Chromis_chromis	GCA_900302755.1_ASM90030275v1_genomic
Cirrhinus_molitorella	Cirrhinus_molitorella	GCA_004028445.1_ASM402844v1_genomic
Clarias_batrachus	Clarias_batrachus	GCA_003987875.1_ASM398787v1_genomic
Clarias_macrocephalus	Clarias_macrocephalus	GCA_011419295.1_DU_Cmac_1.0_genomic
Clupea_harengus	Clupea_harengus	Clupea_harengus.Ch_v2.0.2
Coilia_nasus	Coilia_nasus	GCA_007927625.1_knifefish_assembly_2.0_genomic
Collichthys_lucidus	Collichthys_lucidus	GCA_004119915.1_ASM411991v1_genomic
Colossoma_macropomum	Colossoma_macropomum	GCA_012026605.1_UP_Cma_genomic
Coregonus sp. “Balchen”	Coregonus sp. “Balchen”	GCA_902810595.1_AWG_v2_genomic
Coreoperca_whiteheadi	Coreoperca_whiteheadi	GCA_011952105.1_corWhi6b_genomic
Coryphaenoides_rupestris	Coryphaenoides_rupestris	GCA_002895965.1_ASM289596v1_genomic
Cottoperca_gobio	Cottoperca_gobio	Cottoperca_gobio.fCotGob3.1
Cottus_rhenanus	Cottus_rhenanus	GCA_001455555.1_ASM145555v1_genomic
Culter_alburnus	Culter_alburnus	GCA_009869775.1_ASM986977v1_genomic
Cyclopterus_lumpus	Cyclopterus_lumpus	GCA_009769545.1_fCycLum1.pri_genomic
Cynoglossus_semilaevis	Cynoglossus_semilaevis	GCA_000523025.1_Cse_v1.0_genomic
Cyprinodon_nevadensis	Cyprinodon_nevadensis	GCA_000776015.1_ASM77601v1_genomic
Cyprinodon_variegatus	Cyprinodon_variegatus	Cyprinodon_variegatus.C_variegatus-1.0
Cyprinus_carpio	Cyprinus_carpio	GCF_000951615.1_common_carp_genome_genomic
Cyttopsis_rosea	Cyttopsis_rosea	GCA_900302355.1_ASM90030235v1_genomic
Dactylopterus_volitans	Dactylopterus_volitans	GCA_901007715.1_Dactylopterus_volitans_assembly_genomic
Danionella_dracula	Danionella_dracula	GCA_900490495.1_fDanDra1.1_genomic
Danionella_translucida	Danionella_translucida	GCA_007224835.1_ASM722483v1_genomic
Danio_rerio	Danio_rerio	GCA_000002035.4_GRCz11_genomic
Datnioides_undecimradiatus	Datnioides_undecimradiatus	GCA_008933995.1_BGI_Dund_1.0_genomic
Denticeps_clupeoides	Denticeps_clupeoides	Denticeps_clupeoides.fDenClu1.1
Dicentrarchus_labrax	Dicentrarchus_labrax	Dicentrarchus_labrax.seabass_V1.0
Diretmoides_pauciradiatus	Diretmoides_pauciradiatus	GCA_900660315.1_Diretmoides_pauciradiatus_assembly_genomic
Diretmus_argenteus	Diretmus_argenteus	GCA_900660295.1_Diretmus_argenteus_assembly_genomic
Dissostichus_mawsoni	Dissostichus_mawsoni	GCA_011823955.1_KU_Dm_1.0_genomic
Dunckerocampus_dactyliophorus	Dunckerocampus_dactyliophorus	GCA_901007775.1_Doryramphus_dactylophorus_assembly_genomic
Echeneis_naucrates	Echeneis_naucrates	GCF_900963305.1_fEcheNa1.1_genomic
Electrophorus_electricus	Electrophorus_electricus	GCF_003665695.1_Ee_SOAP_WITH_SSPACE_genomic
Entelurus_aequoreus	Entelurus_aequoreus	GCA_901007785.1_Entelurus_aequoreus_assembly_genomic
Epinephelus_coioides	Epinephelus_coioides	GCA_900536245.1_Grouper_genomic
Epinephelus_fuscoguttatus	Epinephelus_fuscoguttatus	GCA_011397635.1_E.fuscoguttatus.final_Chr_v1_genomic
Epinephelus_lanceolatus	Epinephelus_lanceolatus	GCA_005281545.1_ASM528154v1_genomic
Epinephelus_moara	Epinephelus_moara	GCA_006386435.1_YSFRI_EMoa_1.0_genomic
Esox_lucius	Esox_lucius	GCA_004634155.1_Eluc_v4_genomic
Etheostoma_spectabile	Etheostoma_spectabile	GCA_008692095.1_UIUC_Espe_1.0_genomic
Fistularia_tabacaria	Fistularia_tabacaria	GCA_901007705.1_Fistularia_tabacaria_assembly_genomic
Fundulus_heteroclitus	Fundulus_heteroclitus	Fundulus_heteroclitus.Fundulus_heteroclitus-3.0.2
Gadiculus_argenteus	Gadiculus_argenteus	GCA_900302595.1_ASM90030259v1_genomic
Gadus_chalcogrammus	Gadus_chalcogrammus	GCA_900302575.1_ASM90030257v1_genomic
Gadus_morhua	Gadus_morhua	Gadus_morhua.gadMor1
Gambusia_affinis	Gambusia_affinis	Gambusia_affinis.ASM309773v1
Gambusia_holbrooki	Gambusia_holbrooki	GCA_009663075.1_ASM966307v1_genomic
Gasterosteus_aculeatus	Gasterosteus_aculeatus	Gasterosteus_aculeatus.BROADS1
Gephyroberyx_darwinii	Gephyroberyx_darwinii	GCA_900660455.1_Gephyroberyx_darwinii_assembly_genomic
Gouania_willdenowi	Gouania_willdenowi	Gouania_willdenowi.fGouWil2.1
Guentherus_altivela	Guentherus_altivela	GCA_900312595.1_ASM90031259v1_genomic
Gymnarchus_niloticus	Gymnarchus_niloticus	GCA_009936485.1_ASM993648v1_genomic
Gymnodraco_acuticeps	Gymnodraco_acuticeps	GCA_902827175.1_fGymAcu1.1_genomic
Astatotilapia_burtoni	Haplochromis_burtoni	Haplochromis_burtoni.AstBur1.0
Harpagifer_antarcticus	Harpagifer_antarcticus	GCA_902827135.1_fHarAnt1.1_genomic
Helostoma_temminckii	Helostoma_temminkii	GCA_900302695.1_ASM90030269v1_genomic
Hippocampus_comes	Hippocampus_comes	GCF_001891065.1_H_comes_QL1_v1_genomic
Hippocampus_kuda	Hippocampus_kuda	GCA_901007745.1_Hippocampus_kuda_assembly_genomic
Hippocampus_whitei	Hippocampus_whitei	GCA_901007805.1_Hippocampus_whitei_assembly_genomic
Hippoglossus_hippoglossus	Hippoglossus_hippoglossus	GCA_009819705.1_fHipHip1.pri_genomic
Holocentrus_rufus	Holocentrus_rufus	GCA_900302615.1_ASM90030261v1_genomic
Hoplostethus_atlanticus	Hoplostethus_atlanticus	GCA_900660355.1_Hoplostethus_atlanticus_assembly_genomic
Hucho_hucho	Hucho_hucho	GCA_003317085.1_ASM331708v1_genomic
Hypophthalmichthys_molitrix	Hypophthalmichthys_molitrix	GCA_004764525.1_HypMol1.0_genomic
Hypophthalmichthys_nobilis	Hypophthalmichthys_nobilis	GCA_004193235.1_HypNob1.0_genomic
Hypoplectrus_puella	Hypoplectrus_puella	GCA_900610375.1_HP_genome_unmasked_01_genomic
Ictalurus_punctatus	Ictalurus_punctatus	GCF_001660625.1_IpCoco_1.2_genomic
Kryptolebias _ocellatus	Kryptolebias_hermaphroditus	GCA_007896545.1_ASM789654v1_genomic
Kryptolebias_marmoratus	Kryptolebias_marmoratus	Kryptolebias_marmoratus.ASM164957v1
Labeo_catla	Labeo_catla	GCA_012976165.1_CIFA_Catla_1.0_genomic
Labeo_rohita	Labeo_rohita	GCA_004120215.1_ASM412021v1_genomic
Labeotropheus_fuelleborni	Labeotropheus_fuelleborni	GCA_000150875.1_ASM15087v1_genomic
Labrus_bergylta	Labrus_bergylta	Labrus_bergylta.BallGen_V1
Laemonema_laureysi	Laemonema_laureysi	GCA_900303225.1_ASM90030322v1_genomic
Lampris_guttatus	Lampris_guttatus	GCA_900302545.1_ASM90030254v1_genomic
Lamprogrammus_exutus	Lamprogrammus_exutus	GCA_900312555.1
Larimichthys_crocea	Larimichthys_crocea	Larimichthys_crocea.L_crocea_2.0
Larimichthys_polyactis	Larimichthys_polyactis	GCA_010119295.1_ASM1011929v1_genomic
Lateolabrax_japonicus	Lateolabrax_maculatus	GCA_004028665.1_ASM402866v1_genomic
Lates_calcarifer	Lates_calcarifer	GCA_900066035.1_ASB_HGAPassembly_v1_genomic
Lepisosteus_oculatus	Lepisosteus_oculatus	Lepisosteus_oculatus.LepOcu1
Lesueurigobius_sanzi	Lesueurigobius_sanzi	GCA_900303255.1_ASM90030325v1_genomic
Leuciscus_waleckii	Leuciscus_waleckii	GCA_900092035.1_Amur_ide_genome_genomic
Liparis_tanakae	Liparis_tanakae	GCA_006348945.1_SNU_Ltan_1.0_genomic
Lophius_piscatorius	Lophius_piscatorius	GCA_009660295.1_BF2_Nord_genomic
Lota_lota	Lota_lota	GCA_900302385.1_ASM90030238v1_genomic
Lucifuga_dentata	Lucifuga_dentata	GCA_014773175.1
Lythrypnus_dalli	Lythrypnus_dalli	GCA_011763505.1_ASM1176350v1_genomic
Maccullochella_peelii	Maccullochella_peelii	GCA_002120245.1_mcod_v1_genomic
Macquaria_ambigua	Macquaria_ambigua	GCA_008360985.1_GOP001_1.1_genomic
Macquaria_australasica	Macquaria_australasica	GCA_005408345.1_DU_Maus_v1.0_genomic
Macroramphosus_scolopax	Macroramphosus_scolopax	GCA_901007825.1_Macroramphorus_scolopax_assembly_genomic
Macrourus_berglax	Macrourus_berglax	GCA_900302365.1_ASM90030236v1_genomic
Malacocephalus_occidentalis	Malacocephalus_occidentalis	GCA_900312585.1_ASM90031258v1_genomic
Mastacembelus_armatus	Mastacembelus_armatus	GCF_900324485.2_fMasArm1.2_genomic
Maylandia_zebra	Maylandia_zebra	Maylandia_zebra.M_zebra_UMD2a
Mchenga_conophoros	Mchenga_conophoros	GCA_000150855.1_ASM15085v1_genomic
Megalobrama_amblycephala	Megalobrama_amblycephala	GCA_009869865.1_ASM986986v1_genomic
Melanochromis_auratus	Melanochromis_auratus	GCA_000150895.1_ASM15089v1_genomic
Melanogrammus_aeglefinus	Melanogrammus_aeglefinus	GCA_900291075.1_MAEA_1_genomic
Melanonus_zugmayeri	Melanonus_zugmayeri	GCA_900302345.1_ASM90030234v1_genomic
Merlangius_merlangus	Merlangius_merlangus	GCA_900323355.1_ASM90032335v1_genomic
Merluccius_capensis	Merluccius_capensis	GCA_900312945.1_ASM90031294v1_genomic
Merluccius_merluccius	Merluccius_merluccius	GCA_900312545.1_ASM90031254v1_genomic
Merluccius_polli	Merluccius_polli	GCA_900312625.1_ASM90031262v1_genomic
Micropterus_floridanus	Micropterus_floridanus	GCA_002592385.1_ASM259238v1_genomic
Miichthys_miiuy	Miichthys_miiuy	GCA_001593715.1_ASM159371v1_genomic
Mola_mola	Mola_mola	Mola_mola.ASM169857v1
Molva_molva	Molva_molva	GCA_900323295.1_ASM90032329v1_genomic
Monocentris_japonicus	Monocentris_japonicus	GCA_900323365.1_ASM90032336v1_genomic
Monopterus_albus	Monopterus_albus	GCF_001952655.1_M_albus_1.0_genomic
Mora_moro	Mora_moro	GCA_900303205.1_Mora_mora_assembly_genomic
Mormyrus_iriodes	Mormyrus_iriodes	GCA_011763525.1_ASM1176352v1_genomic
Morone_chrysops	Morone_chrysops	GCA_003610055.1_DOM152_MoChry_1.0_genomic
Morone_saxatilis	Morone_saxatilis	GCA_004916995.1_NCSU_SB_2.0_genomic
Mullus_surmuletus	Mullus_surmuletus	GCA_901007815.1_Mullus_surmuletus_assembly_genomic
Muraenolepis_marmorata	Muraenolepis_marmoratus	GCA_900302325.1_ASM90030232v1_genomic
Myoxocephalus_scorpius	Myoxocephalus_scorpius	GCA_900312955.1_ASM90031295v1_genomic
Myripristis_jacobus	Myripristis_jacobus	GCA_900302555.1_ASM90030255v1_genomic
Myripristis_murdjan	Myripristis_murdjan	GCF_902150065.1_fMyrMur1.1_genomic
Neogobius_melanostomus	Neogobius_melanostomus	GCA_007210695.1_RGoby_Basel_V2_genomic
Neolamprologus_pulcher	Neolamprologus_brichardi	Neolamprologus_brichardi.NeoBri1.0
Neoniphon_sammara	Neoniphon_sammara	GCA_900302535.1_ASM90030253v1_genomic
Neostethus_bicornis	Neostethus_bicornis	GCA_902685375.1_fNeoBic2.1_genomic
Nerophis_ophidion	Nerophis_ophidion	GCA_901007905.1_Nerophis_ophidion_assembly_genomic
Nibea_albiflora	Nibea_albiflora	GCA_900327885.1_Nibea_albiflora_v1.0_genomic
Nothobranchius_furzeri	Nothobranchius_furzeri	GCA_001465895.2_Nfu_20140520_genomic
Nothobranchius_orthonotus	Nothobranchius_kuhntae	GCA_006942095.1_MPIBA_Nkuh_1.0_genomic
Notolabrus_celidotus	Notolabrus_celidotus	GCA_009762535.1_fNotCel1.pri_genomic
Notothenia_coriiceps	Notothenia_coriiceps	GCA_000735185.1_NC01_genomic
Ompok_bimaculatus	Ompok_bimaculatus	GCA_009108245.1_ASM910824v1_genomic
Oncorhynchus_keta	Oncorhynchus_keta	GCA_012931545.1_Oket_V1_genomic
Oncorhynchus_kisutch	Oncorhynchus_kisutch	GCA_002021735.2_Okis_V2_genomic
Oncorhynchus_mykiss	Oncorhynchus_mykiss	GCF_002163495.1_Omyk_1.0_genomic
Oncorhynchus_nerka	Oncorhynchus_nerka	GCA_006149115.1_Oner_1.0_genomic
Oncorhynchus_tshawytscha	Oncorhynchus_tshawytscha	GCF_002872995.1_Otsh_v1.0_genomic
Onychostoma_macrolepis	Onychostoma_macrolepis	GCA_012432095.1_ASM1243209v1_genomic
Ophiodon_elongatus	Ophiodon_elongatus	GCA_004358465.1_GSC_LCod_1.0_genomic
Oplegnathus_fasciatus	Oplegnathus_fasciatus	GCA_003416845.1_ASM341684v1_genomic
Opsanus_beta	Opsanus_beta	GCA_900660325.1_Opsanus_beta_assembly_genomic
Oreochromis_aureus	Oreochromis_aureus	GCF_005870065.1_ASM587006v1_genomic
Oreochromis_niloticus	Oreochromis_niloticus	GCF_001858045.2_O_niloticus_UMD_NMBU_genomic
Oreochromis_spilurus	Oreochromis_spilurus	GCA_008269305.1_ASM826930v1_genomic
Orestias_ascotanensis	Orestias_ascotanensis	GCA_012931525.1_ASM1293152v1_genomic
Oryzias_javanicus	Oryzias_javanicus	Oryzias_javanicus.OJAV_1.1
Oryzias_latipes	Oryzias_latipes	Oryzias_latipes.ASM223467v1
Oryzias_dancena	Oryzias_melastigma	Oryzias_melastigma.Om_v0.7
Oryzias_sinensis	Oryzias_sinensis	Oryzias_sinensis.ASM858656v1
Osmerus_eperlanus	Osmerus_eperlanus	GCA_900302275.1_ASM90030227v1_genomic
Oxygymnocypris_stewartii	Oxygymnocypris_stewartii	GCA_003573665.1_Novo_Ost_1.0_genomic
Pachypanchax_playfairii	Pachypanchax_playfairii	GCA_006937955.1_MPIBA_Ppla_1.0_genomic
Pagrus_major	Pagrus_major	GCA_002897255.1_Pmaj_1.0_genomic
Pampus_argenteus	Pampus_argenteus	GCA_000697985.1_PamArg1.0_genomic
Pangasianodon_hypophthalmus	Pangasianodon_hypophthalmus	GCA_009078355.1_GENO_Phyp_1.0_genomic
Parablennius_parvicornis	Parablennius_parvicornis	GCA_900302745.1_ASM90030274v1_genomic
Paralichthys_olivaceus	Paralichthys_olivaceus	GCA_001904815.2_ParOli_1.1_genomic
Parambassis_ranga	Parambassis_ranga	Parambassis_ranga.fParRan2.1
Paramormyrops_kingsleyae	Paramormyrops_kingsleyae	Paramormyrops_kingsleyae.PKINGS_0.1
Parasudis_fraserbrunneri	Parasudis_fraserbrunneri	GCA_900302295.1_ASM90030229v1_genomic
Perca_flavescens	Perca_flavescens	GCA_004354835.1_PFLA_1.0_genomic
Perca_fluviatilis	Perca_fluviatilis	GCA_010015445.1_GENO_Pfluv_1.0_genomic
Percopsis_transmontana	Percopsis_transmontana	GCA_900302285.1_ASM90030228v1_genomic
Periophthalmodon_schlosseri	Periophthalmodon_schlosseri	GCA_000787095.1_PS.fa_genomic
Periophthalmus_magnuspinnatus	Periophthalmus_magnuspinnatus	GCA_000787105.1_PM.fa_genomic
Petrochromis_trewavasae	Petrochromis_trewavasae	GCA_902810495.1_PTv1.0_genomic
Phycis_blennoides	Phycis_blennoides	GCA_900302315.1_ASM90030231v1_genomic
Phycis_phycis	Phycis_phycis	GCA_900302335.1_ASM90030233v1_genomic
Pimephales_promelas	Pimephales_promelas	GCA_000700965.1_FHM_SGA_genomic
Planiliza_haematocheilus	Planiliza_haematocheilus	GCA_005024645.1_Liza_haematocheila_0.1_genomic
Plectropomus_leopardus	Plectropomus_leopardus	GCA_008729295.2_YSFRI_Pleo_2.0_genomic
Poecilia_formosa	Poecilia_formosa	Poecilia_formosa.PoeFor_5.1.2
Poecilia_latipinna	Poecilia_latipinna	Poecilia_latipinna.P_latipinna-1.0
Poecilia_mexicana	Poecilia_mexicana	Poecilia_mexicana.P_mexicana-1.0
Poecilia_reticulata	Poecilia_reticulata	Poecilia_reticulata.Guppy_female_1.0_MT
Poeciliopsis_occidentalis	Poeciliopsis_occidentalis	GCA_010883035.1_ASM1088303v1_genomic
Poeciliopsis_retropinna	Poeciliopsis_retropinna	GCA_010277075.1_ASM1027707v1_genomic
Poeciliopsis_turrubarensis	Poeciliopsis_turrubarensis	GCA_010277015.1_ASM1027701v1_genomic
Pollachius_virens	Pollachius_virens	GCA_900312635.1_ASM90031263v1_genomic
Polymixia_japonica	Polymixia_japonica	GCA_900302305.1_ASM90030230v1_genomic
Poropuntius_huangchuchieni	Poropuntius_huangchuchieni	GCA_004124795.1_ASM412479v1_genomic
Protosalanx_chinensis	Protosalanx_chinensis	GCA_010882115.1_ASM1088211v1_genomic
Pseudochaenichthys_georgianus	Pseudochaenichthys_georgianus	GCA_902827115.1_fPseGeo1.1_genomic
Pseudochromis_fuscus	Pseudochromis_fuscus	GCA_900323345.1_ASM90032334v1_genomic
Pseudoliparis_swirei	Pseudoliparis_swirei	GCA_004335475.1_ASM433547v1_genomic
Pseudopleuronectes_yokohamae	Pseudopleuronectes_yokohamae	GCA_000787555.1_Pyoko_1.0_genomic
Pundamilia_nyererei	Pundamilia_nyererei	Pundamilia_nyererei.PunNye1.0
Pungitius_pungitius	Pungitius_pungitius	GCA_902500615.2_Pungitius_RawAssembly_genomic
Pygocentrus_nattereri	Pygocentrus_nattereri	GCF_001682695.1_Pygocentrus_nattereri-1.0.2_genomic
Regalecus_glesne	Regalecus_glesne	GCA_900302585.1_ASM90030258v1_genomic
Reinhardtius_hippoglossoides	Reinhardtius_hippoglossoides	GCA_006182925.2_MU_Rhippo_v1_genomic
Rhamphochromis_esox	Rhamphochromis_esox	GCA_000150935.1_ASM15093v1_genomic
Rondeletia_loricata	Rondeletia_loricata	GCA_900302605.1_ASM90030260v1_genomic
Salarias_fasciatus	Salarias_fasciatus	Salarias_fasciatus.fSalaFa1.1
Salmo_salar	Salmo_salar	GCF_000233375.1_ICSASG_v2_genomic
Salmo_trutta	Salmo_trutta	GCF_901001165.1_fSalTru1.1_genomic
Salvelinus alpinus	Salvelinus alpinus	GCA_002910315.2_ASM291031v2_genomic
Sander_lucioperca	Sander_lucioperca	GCA_008315115.1_SLUC_FBN_1_genomic
Sander_vitreus	Sander_vitreus	GCA_009193085.1_ASM919308v1_genomic
Sardina_pilchardus	Sardina_pilchardus	GCA_003604335.1_UP_Spi_genomic
Scartelaos_histophorus	Scartelaos_histophorus	GCA_000787155.1_SH.fa_genomic
Scleropages_formosus	Scleropages_formosus	Scleropages_formosus.fSclFor1.1
Scophthalmus_maximus	Scophthalmus_maximus	GCA_003186165.1_ASM318616v1_genomic
Sebastes_aleutianus	Sebastes_aleutianus	GCA_001910805.2_ASM191080v2_genomic
Sebastes_koreanus	Sebastes_koreanus	GCA_004335335.1_ASM433533v1_genomic
Sebastes_minor	Sebastes_minor	GCA_001910765.2_ASM191076v2_genomic
Sebastes_nigrocinctus	Sebastes_nigrocinctus	GCA_000475235.3_ASM47523v3_genomic
Sebastes_norvegicus	Sebastes_norvegicus	GCA_900302655.1_ASM90030265v1_genomic
Sebastes_nudus	Sebastes_nudus	GCA_004335365.1_ASM433536v1_genomic
Sebastes_rubrivinctus	Sebastes_rubrivinctus	GCA_000475215.1_SRub1.0_genomic
Sebastes_schlegelii	Sebastes_schlegelii	GCA_004335315.1_ASM433531v1_genomic
Sebastes_steindachneri	Sebastes_steindachneri	GCA_001910785.2_ASM191078v2_genomic
Selene_dorsalis	Selene_dorsalis	GCA_900303245.1_ASM90030324v1_genomic
Seriola_dumerili	Seriola_dumerili	GCF_002260705.1_Sdu_1.0_genomic
Seriola_lalandi	Seriola_lalandi	GCF_002814215.1_Sedor1_genomic
Seriola_quinqueradiata	Seriola_quinqueradiata	GCA_003402435.1_Haploid_YT_All_LG_ver.1_genomic
Seriola_rivoliana	Seriola_rivoliana	GCA_002994505.1_ASM299450v1_genomic
Simochromis_diagramma	Simochromis_diagramma	GCA_900408965.1_fSimDia1.1_genomic
Siniperca_chuatsi	Siniperca_chuatsi	GCA_011952085.1_sinChu7_genomic
Siniperca_knerii	Siniperca_knerii	GCA_011952075.1_sinKne6b_genomic
Siniperca_scherzeri	Siniperca_scherzeri	GCA_011952095.1_sinSch6b_genomic
Sinocyclocheilus_anshuiensis	Sinocyclocheilus_anshuiensis	GCA_001515605.1
Sinocyclocheilus_grahami	Sinocyclocheilus_grahami	GCA_001515645.1
Sinocyclocheilus_rhinocerous	Sinocyclocheilus_rhinocerous	GCA_001515625.1
Sparus_aurata	Sparus_aurata	Sparus_aurata.fSpaAur1.1
Sphaeramia_orbicularis	Sphaeramia_orbicularis	GCF_902148855.1_fSphaOr1.1_genomic
Spondyliosoma_cantharus	Spondyliosoma_cantharus	GCA_900302685.1_ASM90030268v1_genomic
Stegastes_partitus	Stegastes_partitus	Stegastes_partitus.Stegastes_partitus-1.0.2
Stylephorus_chordatus	Stylephorus_chordatus	GCA_900312615.1_ASM90031261v1_genomic
Symphodus_melops	Symphodus_melops	GCA_900323315.1_ASM90032331v1_genomic
Syngnathus_acus	Syngnathus_acus	GCA_901709675.1_fSynAcu1.1_genomic
Syngnathus_floridae	Syngnathus_floridae	GCA_010014945.1_ASM1001494v1_genomic
Syngnathus_rostellatus	Syngnathus_rostellatus	GCA_901007895.1_Syngnathus_rostellatus_assembly_genomic
Syngnathus_typhle	Syngnathus_typhle	GCA_901007915.1_Syngnathus_typhle_assembly_genomic
Tachysurus_fulvidraco	Tachysurus_fulvidraco	GCA_003724035.1_ASM372403v1_genomic
Takifugu_bimaculatus	Takifugu_bimaculatus	GCA_004026145.1_ASM402614v1_genomic
Takifugu_flavidus	Takifugu_flavidus	GCA_003711565.2_ASM371156v2_genomic
Takifugu_rubripes	Takifugu_rubripes	Takifugu_rubripes.fTakRub1.2
Tenualosa_ilisha	Tenualosa_ilisha	GCA_004329175.1_BAU_Tilisha_2.1_genomic
Dichotomyctere_nigroviridis	Tetraodon_nigroviridis	Tetraodon_nigroviridis.TETRAODON8
Thalassoma_bifasciatum	Thalassoma_bifasciatum	GCA_008086565.1_UOO_Thbifa_1.2_genomic
Thalassophryne_amazonica	Thalassophryne_amazonica	GCF_902500255.1_fThaAma1.1_genomic
Thamnaconus_septentrionalis	Thamnaconus_septentrionalis	GCA_009823395.1_ASM982339v1_genomic
Thunnus_albacares	Thunnus_albacares	GCA_900302625.1_ASM90030262v1_genomic
Thunnus_orientalis	Thunnus_orientalis	GCA_009176245.1_tuna2_genomic
Thunnus_thynnus	Thunnus_thynnus	GCA_003231725.1_GBYP_Tthy_1.0_genomic
Thymallus_thymallus	Thymallus_thymallus	GCA_004348285.1_ASM434828v1_genomic
Trachinotus_ovatus	Trachinotus_ovatus	GCA_900607315.1_golden_pompano_genome_assembly_version_2_genomic
Trachyrincus_murrayi	Trachyrincus_murrayi	GCA_900323305.1_ASM90032330v1_genomic
Trachyrincus_scabrus	Trachyrincus_scabrus	GCA_900303215.1_ASM90030321v1_genomic
Pseudotrematomus_loennbergii	Trematomus_loennbergii	GCA_012861695.1_KUTl01_genomic
Triplophysa_siluroides	Triplophysa_siluroides	GCA_006030095.1_ASM603009v1_genomic
Triplophysa_tibetana	Triplophysa_tibetana	GCA_008369825.1_ASM836982v1_genomic
Trisopterus_minutus	Trisopterus_minutus	GCA_900302415.1_ASM90030241v1_genomic
Typhlichthys_subterraneus	Typhlichthys_subterraneus	GCA_900302405.1_ASM90030240v1_genomic
Verasper_variegatus	Verasper_variegatus	GCA_012393435.1_ASM1239343v1_genomic
Xiphophorus_couchianus	Xiphophorus_couchianus	Xiphophorus_couchianus.Xiphophorus_couchianus-4.0.1
Xiphophorus_hellerii	Xiphophorus_hellerii	GCF_003331165.1_Xiphophorus_hellerii-4.1_genomic
Xiphophorus_maculatus	Xiphophorus_maculatus	Xiphophorus_maculatus.X_maculatus-5.0-male
Zeus_faber	Zeus_faber	GCA_900323335.1_ASM90032333v1_genomic

## Sheet: Olfactory receptor genes count
Table 1
Species	Functionnal	Truncated_Edge	Pseudogene	Truncated	Edge	ALPHA_F	BETA_F	DELTA_F	EPSILON_F	GAMMA_F	ZETA_F	ETA_F	ALPHA_T_E	BETA_T_E	DELTA_T_E	EPSILON_T_E	GAMMA_T_E	ZETA_T_E	ETA_T_E	ALPHA_P	BETA_P	DELTA_P	EPSILON_P	GAMMA_P	ZETA_P	ETA_P	ALPHA_T	BETA_T	DELTA_T	EPSILON_T	GAMMA_T	ZETA_T	ETA_T	ALPHA_E	BETA_E	DELTA_E	EPSILON_E	GAMMA_E	ZETA_E	ETA_E	BETA_omega	DELTA_omega	EPSILON_omega	ETA_omega	ZETA_omega	GAMMA_omega
Acanthochaenus_luetkenii	20	7	3	3	4	0	0	14	1	0	3	2	0	0	6	0	0	1	0	0	0	3	0	0	0	0	0	0	3	0	0	0	0	0	0	3	0	0	1	0		0.2093622726898219
Acanthochromis_polyacanthus	41	27	9	21	6	0	3	24	3	0	2	9	0	0	24	0	0	0	3	0	0	7	0	0	1	1	0	0	18	0	0	0	3	0	0	6	0	0	0	0		0.2611995130721297		0.3196870319835047
Acipenser_ruthenus	179	7	75	7	0	8	7	100	5	15	19	25	1	0	3	0	0	1	2	2	4	59	1	3	3	3	1	0	3	0	0	1	2	0	0	0	0	0	0	0	0.2462130953310818	0.4242038424792377	0.2436766198501102	0.3577404559382962	0.3014771458684787	0.2241837053078316
Ageneiosus_marmoratus	75	20	5	19	1	0	8	36	5	0	8	18	0	1	11	2	0	2	4	0	0	3	0	0	2	0	0	1	10	2	0	2	4	0	0	1	0	0	0	0	0.2188114699712397	0.2699975684716714	0.2216195109657804	0.2638999154028979	0.2255033561595075
Ameiurus_melas	113	6	24	6	0	0	7	54	15	0	24	13	0	0	2	1	0	1	2	0	2	13	1	0	5	3	0	0	2	1	0	1	2	0	0	0	0	0	0	0	0.2229217150797356	0.2949815727452999	0.2610045980049046	0.209934577142957	0.313843144894701
Amphilophus_citrinellus	120	36	19	32	4	0	3	72	2	0	21	22	0	1	13	1	1	6	14	0	0	15	0	0	2	2	0	1	10	1	1	6	13	0	0	3	0	0	0	1		0.3343657531579492		0.3727138752431081	0.3099125823879034
Amphiprion_ocellaris	55	10	11	10	0	0	3	37	2	0	4	9	0	0	9	0	0	0	1	0	0	6	2	0	2	1	0	0	9	0	0	0	1	0	0	0	0	0	0	0		0.2975994324875741		0.3086932128369734	0.1894974293297471
Amphiprion_percula	55	12	14	12	0	0	3	37	2	0	4	9	0	0	10	0	0	0	2	0	0	8	1	0	3	2	0	0	10	0	0	0	2	0	0	0	0	0	0	0		0.2887663915163811		0.3044067162527967	0.1853562931661758
Anabarilius_grahami	133	16	33	11	5	0	14	46	8	2	41	22	0	1	9	0	0	2	4	0	2	9	6	0	7	9	0	1	6	0	0	2	2	0	0	3	0	0	0	2	0.2684225387321879	0.3037895535715767	0.2311688502669537	0.2924651995486114	0.4153642500721759
Anabas_testudineus	238	20	74	20	0	0	7	141	8	1	55	26	0	0	9	0	0	2	9	0	2	48	9	3	6	6	0	0	9	0	0	2	9	0	0	0	0	0	0	0	0.3238106570598174	0.3545380957077565	0.1857967794379405	0.3668804515956643	0.3517468988439103
Anarrhichthys_ocellatus	45	15	14	8	7	0	2	30	2	1	6	4	0	0	7	1	0	1	6	0	0	10	2	0	0	2	0	0	2	0	0	0	6	0	0	5	1	0	1	0		0.3022659522544465		0.1521551351200446	0.2959765813404246
Anguilla_anguilla	99	228	45	27	201	0	0	66	1	3	20	9	0	0	107	2	11	103	5	0	1	21	0	1	20	2	0	0	11	1	2	8	5	0	0	96	1	9	95	0		0.3705921617210777		0.3034539744423064	0.3741989441543586
Anguilla_japonica	270	76	43	21	55	0	1	149	5	6	83	26	0	0	32	0	2	31	11	0	1	24	1	1	13	3	0	0	10	0	2	5	4	0	0	22	0	0	26	7		0.4052359131969699	0.4000378317626728	0.3673061550925889	0.4339768396044559	0.4035290533926973
Anguilla_marmorata	164	35	22	9	26	0	1	98	2	3	40	20	0	0	16	3	2	12	2	0	0	11	0	0	7	4	0	0	7	0	2	0	0	0	0	9	3	0	12	2		0.3807131545976947		0.3468454720198693	0.4338165438337224
Anguilla_megastoma	177	26	25	3	23	0	1	106	3	4	40	23	0	0	14	0	1	9	2	0	1	13	0	1	5	5	0	0	0	0	1	2	0	0	0	14	0	0	7	2		0.395865269080068		0.3479606323443352	0.4234806074932773	0.3847873740276878
Anguilla_obscura	176	29	25	5	24	0	1	112	2	3	38	20	0	0	20	1	2	3	3	0	1	14	0	0	7	3	0	0	2	0	2	1	0	0	0	18	1	0	2	3		0.3866506104273517		0.3384527549958067	0.4194541899104359
Anguilla_rostrata	248	63	38	42	21	0	1	146	4	6	63	28	0	0	30	0	3	23	7	0	1	18	0	1	15	3	0	0	17	0	3	17	5	0	0	13	0	0	6	2		0.3996132350273923	0.3370445130048696	0.3478195286323644	0.4364810884332471	0.4100360483096577
Anoplogaster_cornuta	12	1	2	0	1	0	0	8	1	0	2	1	0	0	1	0	0	0	0	0	0	2	0	0	0	0	0	0	0	0	0	0	0	0	0	1	0	0	0	0		0.1942062754981095
Anoplopoma_fimbria	45	50	16	4	46	0	1	33	2	0	2	7	0	0	35	2	0	6	7	0	0	7	3	0	0	6	0	0	1	0	0	0	3	0	0	34	2	0	6	4		0.2946536234417257		0.281862885879847
Antennarius_striatus	39	13	10	5	8	0	2	23	3	0	1	10	0	0	8	1	0	1	3	0	0	8	0	0	1	1	0	0	3	0	0	0	2	0	0	5	1	0	1	1		0.2814462188787075		0.4362793765032983
Aphyosemion_australe	139	10	20	7	3	0	6	60	10	0	23	40	0	0	6	1	1	1	1	0	0	4	5	0	2	9	0	0	4	1	1	0	1	0	0	2	0	0	1	0	0.3246799414113789	0.3428667212195428	0.2510230923265224	0.4006297260003951	0.2905861112267293
Arapaima_gigas	126	115	33	10	105	0	7	34	6	1	25	53	0	7	30	36	0	18	24	0	5	8	4	7	4	5	0	0	1	0	0	2	7	0	7	29	36	0	16	17	0.293298479676915	0.2552055278751819	0.2665162268230203	0.3421454453022412	0.3256259124207176
Archocentrus_centrarchus	253	7	27	7	0	0	8	153	10	0	32	50	0	0	4	0	0	0	3	0	0	19	0	1	2	5	0	0	4	0	0	0	3	0	0	0	0	0	0	0	0.2582643423431674	0.3804927265115144	0.2657752611898325	0.4567351241159542	0.3544324068767351
Arctogadus_glacialis	78	28	21	10	18	0	0	48	2	0	14	14	0	0	13	1	1	5	8	0	0	11	1	0	6	3	0	0	3	0	1	1	5	0	0	10	1	0	4	3		0.2910005459325056		0.4376016507665779	0.380765689761157
Astatotilapia_calliptera	176	16	33	16	0	0	3	106	8	1	33	25	0	0	8	0	0	3	5	0	0	22	0	0	6	5	0	0	8	0	0	3	5	0	0	0	0	0	0	0		0.3342524386311553	0.2975725529242536	0.339827464386891	0.3546211549008828
Astyanax_mexicanus_CF	130	5	17	5	0	0	28	50	10	5	19	18	0	0	1	1	0	0	3	0	2	5	0	0	6	4	0	0	1	1	0	0	3	0	0	0	0	0	0	0	0.2628840725448795	0.2501364117996358	0.2065424928628075	0.3453224862596119	0.2722210807704052	0.3507267309312657
Astyanax_mexicanus_SF	118	10	37	10	0	0	29	38	9	5	20	17	0	0	2	1	0	3	4	0	1	11	1	0	10	14	0	0	2	1	0	3	4	0	0	0	0	0	0	0	0.2628812988635518	0.2408171056147486	0.1968834312857803	0.2647540363511241	0.2823180533619936	0.3420581931461935
Austrofundulus_limnaeus	79	34	20	24	10	0	4	31	7	0	18	19	0	0	15	3	1	6	9	0	0	4	6	0	3	7	0	0	9	3	1	2	9	0	0	6	0	0	4	0	0.3117767589436731	0.3083090774757992	0.239683829368416	0.3796227920916092	0.3036276649256294
Bagarius_yarrelli	52	1	14	1	0	0	6	21	4	0	10	11	0	0	0	0	0	0	1	0	2	4	0	0	1	7	0	0	0	0	0	0	1	0	0	0	0	0	0	0	0.1616921465657843	0.2096554269063808	0.1787832596135549	0.2763441578789078	0.2235335191817445
Bathygadus_melanobranchus	51	18	2	5	13	0	1	32	1	0	4	13	0	0	11	0	1	2	4	0	0	2	0	0	0	0	0	0	1	0	1	0	3	0	0	10	0	0	2	1		0.2091029407079261		0.2981088197632446	0.06558598935902099
Benthosema_glaciale	17	1	2	1	0	0	0	13	0	0	4	0	0	0	1	0	0	0	0	0	0	2	0	0	0	0	0	0	1	0	0	0	0	0	0	0	0	0	0	0		0.1531201366872172			0.2012767282765955
Beryx_splendens	23	12	2	3	9	0	1	9	5	0	2	6	0	0	5	1	0	1	5	0	0	1	0	0	1	0	0	0	0	0	0	1	2	0	0	5	1	0	0	3		0.152617876299917	0.1935914851920655	0.2460199511927101
Betta_splendens	149	7	17	7	0	0	1	67	3	0	42	36	0	0	2	0	0	1	4	0	0	5	2	2	2	6	0	0	2	0	0	1	4	0	0	0	0	0	0	0		0.3273390522891565		0.4061239537161066	0.3063911970805182
Boleophthalmus_pectinirostris	130	37	10	33	4	0	1	91	6	0	11	21	0	0	7	0	0	3	27	0	0	5	0	0	2	3	0	0	5	0	0	2	26	0	0	2	0	0	1	1		0.2667771207903823	0.1965088936978499	0.2935658963412321	0.2039714619926583
Boreogadus_saida	70	35	8	10	25	0	0	41	2	0	10	17	0	0	18	0	1	2	14	0	0	6	0	0	1	1	0	0	3	0	1	2	4	0	0	15	0	0	0	10		0.2923730916537252		0.4209001168726159	0.3124258676652016
Borostomias_antarcticus	30	3	7	0	3	0	0	18	1	0	5	6	0	0	1	0	0	0	2	0	0	4	0	0	1	2	0	0	0	0	0	0	0	0	0	1	0	0	0	2		0.2468201428921356		0.346119843415214	0.2128798310476806
Bregmaceros_cantori	76	23	14	13	10	0	0	52	1	0	13	10	0	0	13	0	0	2	8	0	0	12	0	0	1	1	0	0	8	0	0	0	5	0	0	5	0	0	2	3		0.2340086683802408		0.2666041750390016	0.1974075924133937
Brosme_brosme	71	31	8	11	20	0	1	40	0	0	13	17	0	0	16	0	1	6	8	0	0	5	0	0	1	2	0	0	4	0	1	1	5	0	0	12	0	0	5	3		0.2428153515759025		0.407864261867345	0.3431478197907968
Brotula_barbata	66	17	4	3	14	0	1	38	3	0	11	13	0	0	6	0	0	6	5	0	0	3	0	0	0	1	0	0	0	0	0	0	3	0	0	6	0	0	6	2		0.3070131066259351		0.3817956098998216	0.2856930390866795
Callopanchax_toddi	137	4	7	4	0	0	6	51	11	0	32	37	0	0	0	1	0	1	2	0	0	2	2	1	0	2	0	0	0	1	0	1	2	0	0	0	0	0	0	0	0.2109922559165564	0.3192267393141733	0.2842406030111289	0.460876246629767	0.3639136927324028
Carapus_acus	159	29	20	7	22	0	1	113	5	0	34	6	0	0	18	1	0	6	4	0	0	14	0	0	6	0	0	0	2	1	0	0	4	0	0	16	0	0	6	0		0.3320589399055922	0.2434842639960372	0.2776685713373678	0.3858286977762698
Carassius_auratus	230	16	39	16	0	0	10	89	24	1	67	39	0	2	3	5	0	4	2	0	2	6	8	0	17	6	0	2	3	5	0	4	2	0	0	0	0	0	0	0	0.2326871352002756	0.3003979431141637	0.2758690708555014	0.3224861839465208	0.3549898220723013
Cebidichthys_violaceus	119	4	17	4	0	0	2	78	8	1	13	17	0	0	1	0	0	0	3	0	0	10	1	2	0	4	0	0	1	0	0	0	3	0	0	0	0	0	0	0		0.358598087862611	0.2329673215545356	0.3980089913864244	0.2976596794585522
Cetomimus	3	0	0	0	0	0	0	2	1	0	0	0	0	0	0	0	0	0	0	0	0	0	0	0	0	0	0	0	0	0	0	0	0	0	0	0	0	0	0	0
Chaenocephalus_aceratus	43	13	9	4	9	0	1	30	2	0	2	8	0	0	6	0	0	4	3	0	0	7	1	0	0	1	0	0	2	0	0	1	1	0	0	4	0	0	3	2		0.2716819489656987		0.2754620469543537
Channa_argus	255	6	39	6	0	0	9	171	7	3	44	21	0	0	2	0	0	2	2	0	1	27	4	1	4	2	0	0	2	0	0	2	2	0	0	0	0	0	0	0	0.2388395903160262	0.3581547224640573	0.2497810624042554	0.3985312591967994	0.3268179655742971
Chanos_chanos	212	7	12	7	0	0	15	96	9	2	27	63	0	0	3	0	0	2	2	0	1	1	3	0	0	7	0	0	3	0	0	2	2	0	0	0	0	0	0	0	0.2697776936834133	0.2583926448648056	0.2346547619850609	0.3136191293660738	0.2886719684681231
Chatrabus_melanurus	44	22	5	5	17	0	2	23	5	0	5	9	0	0	13	0	0	5	4	0	0	3	0	0	0	2	0	0	1	0	0	2	2	0	0	12	0	0	3	2		0.2797508240677776	0.2140338777706633	0.3799427548471023	0.6671962153684172
Chionodraco_hamatus	23	19	3	10	9	0	1	13	2	1	2	4	0	0	12	0	0	4	3	0	0	2	1	0	0	0	0	0	7	0	0	1	2	0	0	5	0	0	3	1		0.2443042882176239		0.1334994034830984
Chionodraco_myersi	157	21	23	19	2	0	1	126	3	1	6	20	0	0	12	0	0	3	6	0	0	19	1	0	1	2	0	0	11	0	0	3	5	0	0	1	0	0	0	1		0.3641295806455636		0.3731936427178232	0.3627092608112677
Chromis_chromis	63	22	1	12	10	0	3	41	2	0	5	12	0	0	10	1	0	0	11	0	0	0	0	0	1	0	0	0	2	1	0	0	9	0	0	8	0	0	0	2		0.319356673076982		0.3256895566184064	0.1813428806416151
Cirrhinus_molitorella	125	53	17	6	47	0	10	50	14	1	29	21	0	0	17	4	0	20	12	0	0	3	1	0	8	5	0	0	0	2	0	4	0	0	0	17	2	0	16	12	0.2376981121575701	0.2680993600423982	0.29358623668735	0.3289227917245505	0.3670894833496403
Clarias_batrachus	145	23	18	14	9	0	8	61	15	0	23	38	0	1	15	0	0	3	4	0	1	5	1	0	6	5	0	1	8	0	0	3	2	0	0	7	0	0	0	2	0.1888225924757095	0.3137104212841318	0.2763963011926798	0.3267978482632848	0.313120996417701
Clarias_macrocephalus	197	11	30	7	4	0	13	90	15	0	26	53	0	1	9	0	0	0	1	0	2	16	2	0	3	7	0	1	6	0	0	0	0	0	0	3	0	0	0	1	0.1983131237996922	0.3115495930274506	0.2537458593239917	0.3248118620515237	0.3106703508991779
Clupea_harengus	137	8	19	8	0	0	2	81	6	4	6	38	0	0	7	0	0	1	0	0	0	11	0	1	0	7	0	0	7	0	0	1	0	0	0	0	0	0	0	0		0.2553918836578833	0.3000018672609193	0.2927460471421722	0.518836059772214	0.461765527824439
Coilia_nasus	161	19	24	19	0	0	6	94	4	2	3	52	0	0	7	2	1	0	9	0	1	14	1	0	0	8	0	0	7	2	1	0	9	0	0	0	0	0	0	0	0.24424783871849	0.2794561488649484	0.2843038322733136	0.3050821762617918
Collichthys_lucidus	228	20	24	20	0	0	0	150	2	0	9	67	0	0	3	0	0	2	15	0	0	8	1	0	0	15	0	0	3	0	0	2	15	0	0	0	0	0	0	0		0.3405444319599447		0.4244295021965272	0.2858330623025959
Colossoma_macropomum	572	176	128	31	145	0	51	245	35	4	134	103	0	11	57	24	1	43	40	0	6	62	6	0	23	31	0	1	19	2	0	3	6	0	10	38	22	1	40	34	0.2567657059558692	0.3150005813201993	0.2887102926710383	0.348745913340668	0.3319149827113946	0.3210093457898068
Coregonus	71	21	64	21	0	0	2	49	1	5	7	7	0	1	15	0	0	1	4	0	0	43	4	3	6	8	0	1	15	0	0	1	4	0	0	0	0	0	0	0		0.2999191822420154		0.2479094677013762	0.2120601378338361	0.1839539264728184
Coreoperca_whiteheadi	87	6	9	6	0	0	4	52	4	0	10	17	0	0	3	0	0	1	2	0	0	6	1	1	0	1	0	0	3	0	0	1	2	0	0	0	0	0	0	0	0.2340322982850294	0.3244198389053271	0.1676137192469248	0.3505877575878857	0.3051002752081203
Coryphaenoides_rupestris	40	17	42	16	1	0	1	24	1	0	5	9	0	0	10	0	1	0	6	0	0	35	0	0	3	4	0	0	9	0	1	0	6	0	0	1	0	0	0	0		0.2450082813647357		0.1495806071586294	0.1905501996713169
Cottoperca_gobio	67	7	18	7	0	0	2	38	3	0	7	17	0	0	3	0	1	0	3	0	0	7	0	0	1	10	0	0	3	0	1	0	3	0	0	0	0	0	0	0		0.3026236488504043		0.3770241399496042	0.2581213383186022
Cottus_rhenanus	15	18	2	6	12	0	0	9	2	0	0	4	0	0	12	2	0	0	4	0	0	0	0	1	1	0	0	0	2	0	0	0	4	0	0	10	2	0	0	0		0.2065800834514696		0.3560644045800066
Culter_alburnus	174	10	44	9	1	0	12	83	7	2	43	27	0	0	2	3	0	4	1	0	1	13	7	0	18	5	0	0	1	3	0	4	1	0	0	1	0	0	0	0	0.2561848043274353	0.3311817794173638	0.186689480150622	0.2928425255448424	0.4371059357495449
Cyclopterus_lumpus	89	5	12	5	0	0	2	65	3	0	5	14	0	0	3	0	0	0	2	0	0	8	2	1	1	0	0	0	3	0	0	0	2	0	0	0	0	0	0	0		0.323806074407383		0.3845802147121022	0.2110326055039664
Cynoglossus_semilaevis	86	17	10	9	8	0	1	56	5	0	9	15	0	0	8	1	0	2	6	0	0	6	0	0	1	3	0	0	3	1	0	1	4	0	0	5	0	0	1	2		0.2879549806272533	0.1689207102367385	0.3164566103780276	0.2659548350223396
Cyprinodon_nevadensis	37	34	19	19	15	0	0	21	3	0	7	6	0	1	23	0	0	3	7	0	0	16	0	0	0	3	0	1	10	0	0	2	6	0	0	13	0	0	1	1		0.2357542226702112		0.1359411600016895	0.1766117621562677
Cyprinodon_variegatus	101	11	5	11	0	0	4	64	4	1	9	19	0	0	4	0	0	0	7	0	0	5	0	0	0	0	0	0	4	0	0	0	7	0	0	0	0	0	0	0	0.2016774911169371	0.2557450588324909	0.1472204348839944	0.3152323244068049	0.1761562039514332
Cyprinus_carpio	178	42	135	41	1	0	11	86	13	1	31	36	0	3	17	6	0	7	9	0	10	55	14	1	36	19	0	3	16	6	0	7	9	0	0	1	0	0	0	0	0.2458863540406853	0.3059854895537408	0.2804755295686444	0.3582376223135575	0.3812133915164169
Cyttopsis_rosea	40	11	5	5	6	0	1	28	2	0	2	7	0	0	7	1	0	0	3	0	0	2	1	0	1	1	0	0	3	0	0	0	2	0	0	4	1	0	0	1		0.2055037587731868		0.2740032076629637
Dactylopterus_volitans	72	50	19	11	39	0	7	40	3	1	10	11	0	1	21	1	0	7	20	0	0	7	0	0	1	11	0	0	5	0	0	1	5	0	1	16	1	0	6	15	0.3555543605494785	0.3376018936886582		0.3574936140291184	0.2236520384217576
Danionella_dracula	67	5	5	5	0	0	2	31	3	0	14	17	0	0	1	0	0	2	2	0	0	2	0	0	2	1	0	0	1	0	0	2	2	0	0	0	0	0	0	0		0.2159889772447941		0.2356163634926322	0.2317292441679017
Danionella_translucida	76	4	6	4	0	0	2	38	3	0	16	17	0	1	0	3	0	0	0	0	1	3	0	0	1	1	0	1	0	3	0	0	0	0	0	0	0	0	0	0		0.212020357156059		0.2650707120923906	0.277020058486376
Danio_rerio	162	4	8	4	0	0	7	63	13	1	38	40	0	0	1	0	0	2	1	0	0	3	1	0	1	3	0	0	1	0	0	2	1	0	0	0	0	0	0	0	0.1851889746100288	0.2695151579260836	0.2652280709626639	0.3227294932986275	0.3360811345696895
Datnioides_undecimradiatus	100	33	42	12	21	0	3	57	6	0	10	24	0	3	19	1	1	0	9	0	3	34	1	0	0	4	0	0	7	1	1	0	3	0	3	12	0	0	0	6		0.2760365289966276	0.176770320223369	0.3741028524203698	0.2435537919638356
Denticeps_clupeoides	79	2	3	2	0	0	4	38	10	0	8	19	0	0	1	1	0	0	0	0	0	0	1	0	0	2	0	0	1	1	0	0	0	0	0	0	0	0	0	0	0.1107528939998683	0.2053100260384036	0.2232525737640627	0.2600315552370241	0.2220958436104518
Dicentrarchus_labrax	135	39	18	39	0	0	6	84	6	0	10	29	0	1	19	2	1	3	13	0	0	13	0	0	2	3	0	1	19	2	1	3	13	0	0	0	0	0	0	0	0.2885667567338971	0.3282661351882211	0.1883449869326273	0.414157020583228	0.2762933770877195
Diretmoides_pauciradiatus	36	23	3	11	12	0	3	15	3	0	3	12	0	1	9	1	0	4	8	0	0	2	0	0	0	1	0	1	3	0	0	2	5	0	0	6	1	0	2	3		0.214043188341361		0.2619898221312449
Diretmus_argenteus	17	3	3	1	2	0	1	7	3	0	2	4	0	1	1	0	0	0	1	0	0	3	0	0	0	0	0	0	0	0	0	0	1	0	1	1	0	0	0	0		0.1301985763612535		0.05857446261064672
Dissostichus_mawsoni	95	27	150	27	0	0	1	70	2	0	8	14	0	0	15	0	0	0	12	0	1	107	6	2	11	23	0	0	15	0	0	0	12	0	0	0	0	0	0	0		0.3612627189791414		0.391855579583173	0.2958925106626434
Dunckerocampus_dactyliophorus	23	3	0	0	3	0	1	16	0	0	2	4	0	0	1	0	0	0	2	0	0	0	0	0	0	0	0	0	0	0	0	0	0	0	0	1	0	0	0	2		0.2766723447857663		0.3370789446262524
Echeneis_naucrates	122	16	21	16	0	0	1	40	6	0	8	67	0	0	5	0	0	0	11	0	0	4	1	0	0	16	0	0	5	0	0	0	11	0	0	0	0	0	0	0		0.272605818712908	0.2059614457671389	0.4529713349800608	0.2168682033214029
Electrophorus_electricus	81	29	17	20	9	0	4	36	10	2	12	17	0	0	4	16	0	3	6	0	0	6	3	1	5	2	0	0	4	8	0	2	6	0	0	0	8	0	1	0	0.1821861818948092	0.2831957195565276	0.2859726422495709	0.2831709767523469	0.2769063245887103
Entelurus_aequoreus	17	2	0	0	2	0	1	9	1	0	1	5	0	0	2	0	0	0	0	0	0	0	0	0	0	0	0	0	0	0	0	0	0	0	0	2	0	0	0	0		0.3077542252395965		0.3166993450870847
Epinephelus_coioides	151	11	57	11	0	0	7	94	5	0	14	31	0	1	4	0	3	1	2	0	2	32	1	1	0	21	0	1	4	0	3	1	2	0	0	0	0	0	0	0	0.2549649991572526	0.3782021020834133	0.1881811278073441	0.4173016524308203	0.3507188713790256
Epinephelus_fuscoguttatus	193	18	34	18	0	0	8	112	5	0	25	43	0	1	3	0	4	1	9	0	0	15	1	0	5	13	0	1	3	0	4	1	9	0	0	0	0	0	0	0	0.2545145617861846	0.3728667944383628	0.1869837446483046	0.4266352179179586	0.402865554217303
Epinephelus_lanceolatus	143	25	19	19	6	0	5	82	5	0	22	29	0	1	13	0	3	4	4	0	2	8	1	0	1	7	0	1	10	0	3	1	4	0	0	3	0	0	3	0	0.2486614549791301	0.3601275327010235	0.1974477389845303	0.3870528236709089	0.3654285426261228
Epinephelus_moara	132	18	29	15	3	0	6	75	5	0	15	31	0	1	9	0	1	2	5	0	5	13	1	1	2	7	0	1	6	0	1	2	5	0	0	3	0	0	0	0	0.2269061252136578	0.3611895216437453	0.1862472165146397	0.3851604016616957	0.3377342331713293
Esox_lucius	133	7	23	7	0	0	1	82	13	7	14	16	0	0	4	1	0	0	2	0	0	13	2	1	1	6	0	0	4	1	0	0	2	0	0	0	0	0	0	0		0.333188608547905	0.3184391148477196	0.3037577787163696	0.3029766637427156	0.3522846133697624
Etheostoma_spectabile	103	15	71	14	1	0	2	79	7	2	2	11	0	1	9	2	1	1	1	0	1	53	8	2	2	5	0	0	9	2	1	1	1	0	1	0	0	0	0	0		0.3960549662098944	0.2352776279240314	0.3698901135095248
Fistularia_tabacaria	46	7	5	4	3	0	2	24	2	0	3	15	0	0	4	0	0	0	3	0	0	1	1	0	1	2	0	0	2	0	0	0	2	0	0	2	0	0	0	1		0.2698001720175789		0.3339715716780066
Fundulus_heteroclitus	85	26	6	20	6	0	4	57	0	1	11	12	0	2	12	3	0	0	9	0	0	6	0	0	0	0	0	2	10	1	0	0	7	0	0	2	2	0	0	2	0.2411695333616211	0.2855668719776298		0.2687960498391376	0.2256978587938888
Gadiculus_argenteus	54	28	9	8	20	0	0	36	1	0	4	13	0	0	9	0	1	3	15	0	0	7	0	0	0	2	0	0	1	0	1	0	6	0	0	8	0	0	3	9		0.245078661094153		0.4039532247911862	0.2318156845143819
Gadus_chalcogrammus	85	36	11	9	27	0	1	50	2	0	14	18	0	0	14	2	1	6	13	0	0	6	0	0	3	2	0	0	2	0	1	2	4	0	0	12	2	0	4	9		0.2754959520726619		0.4022606235149883	0.3401457217139135
Gadus_morhua	96	72	27	25	47	0	1	56	3	0	17	19	0	0	28	0	1	15	28	0	0	9	0	0	8	10	0	0	9	0	1	5	10	0	0	19	0	0	10	18		0.2764315645252304		0.4102831938122975	0.3528716885674051
Gambusia_affinis	50	19	7	14	5	0	1	31	1	0	6	11	0	0	12	0	0	2	5	0	0	5	1	0	0	1	0	0	8	0	0	2	4	0	0	4	0	0	0	1		0.2388546138234289		0.244661391369901	0.2020643753222555
Gambusia_holbrooki	99	94	14	8	86	0	10	52	4	0	10	23	0	6	69	5	0	1	13	0	3	7	2	0	0	2	0	0	1	0	0	1	6	0	6	68	5	0	0	7	0.2487602905054293	0.2575498083364104	0.1831695714553495	0.3282495522891493	0.227136526351081
Gasterosteus_aculeatus	107	11	33	10	1	0	1	76	4	0	18	8	0	0	6	0	1	2	2	0	0	28	0	2	2	1	0	0	5	0	1	2	2	0	0	1	0	0	0	0		0.3953594778033112	0.2650166851431929	0.455582221929653	0.3339188459365405
Gephyroberyx_darwinii	44	26	8	9	17	0	1	26	5	0	4	8	0	0	18	0	0	3	5	0	0	5	1	0	0	2	0	0	5	0	0	0	4	0	0	13	0	0	3	1		0.2589299673743823	0.2345714376635625	0.2307269574235592	0.03114182214532722
Gouania_willdenowi	54	7	23	7	0	0	0	43	0	0	3	8	0	0	4	0	0	0	3	0	0	23	0	0	0	0	0	0	4	0	0	0	3	0	0	0	0	0	0	0		0.3319238704593342		0.36252484877826
Guentherus_altivela	17	12	10	1	11	0	0	11	0	0	2	4	0	0	7	0	0	0	5	0	0	8	0	0	0	2	0	0	0	0	0	0	1	0	0	7	0	0	0	4		0.2281757890721272		0.1073770051249256
Gymnarchus_niloticus	44	76	9	15	61	0	3	19	4	0	11	7	0	3	40	5	0	7	21	0	0	5	1	0	2	1	0	1	8	0	0	2	4	0	2	32	5	0	5	17		0.2659941843160494	0.2241398961635187	0.1631794977287299	0.2621613519748124
Gymnodraco_acuticeps	130	21	34	20	1	0	1	97	3	0	9	20	0	0	10	1	0	1	9	0	0	23	1	1	3	6	0	0	9	1	0	1	9	0	0	1	0	0	0	0		0.3534389522593332		0.2898500033689786	0.2386656697083224
Haplochromis_burtoni	90	28	24	19	9	0	3	57	1	1	12	16	0	0	13	2	0	4	9	0	0	15	0	0	7	2	0	0	8	2	0	2	7	0	0	5	0	0	2	2		0.307304334947507		0.3161836720123265	0.3038665259692792
Harpagifer_antarcticus	114	18	35	18	0	0	1	93	1	0	8	11	0	0	8	1	0	1	8	0	0	29	2	0	1	3	0	0	8	1	0	1	8	0	0	0	0	0	0	0		0.3598322867614966		0.3474277333158149	0.3165312117570812
Helostoma_temminkii	141	49	34	10	39	0	6	86	3	2	28	16	0	2	34	2	0	5	6	0	2	18	3	1	6	4	0	0	5	0	0	1	4	0	2	29	2	0	4	2	0.2622224759207437	0.341521550363754		0.350399203108586	0.3266764845089687
Hippocampus_comes	22	7	3	4	3	0	0	17	0	0	0	5	0	0	3	0	0	0	4	0	0	2	0	0	0	1	0	0	2	0	0	0	2	0	0	1	0	0	0	2		0.2812102145364852		0.2383888850382613
Hippocampus_kuda	20	6	1	4	2	0	0	16	0	0	0	4	0	0	3	0	0	0	3	0	0	0	0	0	0	1	0	0	3	0	0	0	1	0	0	0	0	0	0	2		0.2928743230572243		0.05561595354898924
Hippocampus_whitei	21	5	0	3	2	0	0	15	0	0	0	6	0	0	3	0	0	0	2	0	0	0	0	0	0	0	0	0	2	0	0	0	1	0	0	1	0	0	0	1		0.282900364322761		0.294688511532788
Hippoglossus_hippoglossus	117	6	9	6	0	0	2	69	3	0	17	26	0	0	3	0	0	0	3	0	0	6	0	0	0	3	0	0	3	0	0	0	3	0	0	0	0	0	0	0		0.3386062228342433		0.3502725335926393	0.2715795877496374
Holocentrus_rufus	67	32	13	10	22	0	2	46	6	0	5	8	0	3	17	0	0	4	8	0	2	6	3	1	0	1	0	0	4	0	0	0	6	0	3	13	0	0	4	2		0.268435807460928	0.2234089028334988	0.2260504813376671	0.1924323651594325
Hoplostethus_atlanticus	37	25	5	8	17	0	3	24	0	0	5	5	0	0	17	0	0	2	6	0	0	3	0	0	0	2	0	0	3	0	0	1	4	0	0	14	0	0	1	2		0.2337019778518211		0.2432997444360528	0.1668756985465449
Hucho_Hucho	63	21	49	19	2	0	3	35	4	4	9	8	0	0	12	0	1	4	4	0	0	35	2	2	5	5	0	0	12	0	1	2	4	0	0	0	0	0	2	0		0.284767099282754	0.3182373145085188	0.1919254708161867	0.2727926459420126	0.1825259746045544
Hypophthalmichthys_molitrix	27	27	31	19	8	0	4	13	2	1	2	5	0	1	12	2	0	7	5	0	4	18	3	0	2	4	0	1	6	1	0	6	5	0	0	6	1	0	1	0	0.1538851776292581	0.1945185746283608		0.04896038830170421
Hypophthalmichthys_nobilis	34	42	40	12	30	0	6	16	4	1	1	6	0	10	20	4	0	6	2	0	4	23	3	0	5	5	0	1	4	2	0	5	0	0	9	16	2	0	1	2	0.2262431222227665	0.2388625675301441	0.1807832116058932	0.05427795038956569
Hypoplectrus_puella	103	15	17	8	7	0	3	70	3	1	11	15	0	0	10	1	0	1	3	0	0	12	0	0	0	5	0	0	5	0	0	1	2	0	0	5	1	0	0	1		0.3352935716066971		0.3517424988398431	0.2879030716783663
Ictalurus_punctatus	87	11	14	5	6	0	10	35	10	0	19	13	0	0	5	4	0	1	1	0	1	3	2	0	2	6	0	0	2	2	0	0	1	0	0	3	2	0	1	0	0.2344292616834358	0.2790876801111175	0.2832711631564596	0.2222100441430153	0.3088385471838015
Kryptolebias_hermaphroditus	104	14	14	9	5	0	3	61	6	0	16	18	0	0	4	1	0	3	6	0	0	6	3	1	3	1	0	0	2	1	0	2	4	0	0	2	0	0	1	2		0.3387175548066701	0.216723599141929	0.3814947458057064	0.3316326023488294
Kryptolebias_marmoratus	95	4	16	4	0	0	3	54	6	0	13	19	0	0	2	0	0	0	2	0	0	7	2	1	2	4	0	0	2	0	0	0	2	0	0	0	0	0	0	0		0.3287310785993071	0.2163309935175362	0.371664132214043	0.3186790783014279
Labeo_catla	239	9	32	9	0	0	16	92	22	1	58	50	0	2	3	2	0	1	1	0	2	11	2	0	10	7	0	2	3	2	0	1	1	0	0	0	0	0	0	0	0.2560299443571014	0.2948110717408223	0.3287303911567579	0.361311160420254	0.3925446753782229
Labeo_rohita	265	11	29	11	0	0	23	102	23	1	81	35	0	0	8	0	0	3	0	0	4	12	1	0	8	4	0	0	8	0	0	3	0	0	0	0	0	0	0	0	0.2653981205306638	0.2946589532870051	0.3306083856421896	0.3833942670609347	0.4045186085535608
Labeotropheus_fuelleborni	4	7	1	6	1	0	0	4	0	0	0	0	0	0	7	0	0	0	0	0	0	1	0	0	0	0	0	0	6	0	0	0	0	0	0	1	0	0	0	0		0.4257242394902063
Labrus_bergylta	88	7	6	6	1	0	4	60	4	1	5	14	0	0	3	0	0	0	4	0	1	1	1	0	0	3	0	0	2	0	0	0	4	0	0	1	0	0	0	0	0.2585852775499905	0.267857722926251	0.1864914874926691	0.2833144132340097	0.2866072562000104
Laemonema_laureysi	44	10	5	5	5	0	1	25	1	0	8	9	0	0	4	0	0	0	6	0	0	2	0	0	0	3	0	0	1	0	0	0	4	0	0	3	0	0	0	2		0.1883868627400444		0.2811044182441191	0.2657940821343941
Lampris_guttatus	22	4	3	2	2	0	0	11	2	0	0	9	0	0	0	0	0	0	4	0	0	0	1	0	0	2	0	0	0	0	0	0	2	0	0	0	0	0	0	2		0.1799945734573461		0.3280913522532068
Lamprogrammus_exutus	58	15	11	4	11	0	1	41	2	0	5	9	0	0	7	0	0	0	8	0	0	7	1	1	1	1	0	0	0	0	0	0	4	0	0	7	0	0	0	4		0.3335676332399935		0.3073664188300456	0.178073349462645
Larimichthys_crocea	163	32	91	17	15	0	2	88	3	0	11	59	0	0	14	0	0	2	16	0	0	44	1	0	4	42	0	0	7	0	0	2	8	0	0	7	0	0	0	8		0.3305158373442301		0.4506426767483274	0.2866576492988086
Larimichthys_polyactis	131	91	28	22	69	0	2	72	3	0	7	47	0	0	45	0	0	4	42	0	0	15	0	0	0	13	0	0	8	0	0	2	12	0	0	37	0	0	2	30		0.3069990776320353		0.4082401534535149	0.3068332638869897
Lateolabrax_maculatus	118	11	13	11	0	0	4	72	5	0	10	27	0	2	6	2	0	0	1	0	0	9	1	0	1	2	0	2	6	2	0	0	1	0	0	0	0	0	0	0	0.2649492873540714	0.306692954081147	0.2063525437865431	0.4259797260863475	0.3319033445413547
Lates_calcarifer	245	21	74	19	2	0	11	149	6	0	21	58	0	0	9	0	1	2	9	0	6	41	1	0	2	24	0	0	8	0	1	2	8	0	0	1	0	0	0	1	0.4065142010641903	0.3594458321721206	0.1821925965795725	0.455539022751788	0.3377406488178953
Lepisosteus_oculatus	175	22	56	22	0	3	18	65	3	29	38	19	0	3	6	2	4	3	4	0	1	12	0	27	12	4	0	3	6	2	4	3	4	0	0	0	0	0	0	0	0.2805213443706687	0.3058131007808684		0.3558843899075914	0.2827269644381456	0.267917315506212
Lesueurigobius_sanzi	70	17	8	15	2	0	1	51	3	0	6	9	0	0	11	0	0	0	6	0	1	6	0	0	0	1	0	0	9	0	0	0	6	0	0	2	0	0	0	0		0.2216924970567306		0.19728668137606	0.1586327418200768
Leuciscus_waleckii	33	29	63	29	0	0	4	12	3	1	3	10	0	1	11	3	0	10	4	0	2	34	3	0	16	8	0	1	11	3	0	10	4	0	0	0	0	0	0	0	0.1466330435675672	0.3142229046921277		0.3169928171696503
Liparis_tanakae	44	17	2	9	8	0	1	30	4	0	6	3	0	0	7	1	0	5	4	0	0	2	0	0	0	0	0	0	4	1	0	2	2	0	0	3	0	0	3	2		0.3378629690346915	0.295406354044564		0.3189264591733789
Lophius_piscatorius	22	22	1	3	19	0	2	14	0	0	1	5	0	0	0	0	0	0	22	0	0	0	0	0	0	1	0	0	0	0	0	0	3	0	0	0	0	0	0	19		0.1994707617969322		0.2444485088480677
Lota_lota	36	14	9	5	9	0	1	21	2	0	6	6	0	0	7	0	1	1	5	0	0	4	0	0	1	4	0	0	2	0	1	0	2	0	0	5	0	0	1	3		0.1562093829149652		0.03702269756026645	0.282993437201159
Lucifuga_dentata	51	23	27	9	14	0	1	40	2	0	3	5	0	0	17	0	0	1	5	0	0	19	1	0	6	1	0	0	7	0	0	1	1	0	0	10	0	0	0	4		0.3420981491375161		0.1865056836619297
Lythrypnus_dalli	51	38	7	15	23	0	1	34	3	0	1	12	0	0	14	0	0	6	18	0	0	3	0	0	1	3	0	0	4	0	0	3	8	0	0	10	0	0	3	10		0.2770700690153594		0.2523615163517433
Maccullochella_peelii	48	22	11	10	12	0	3	29	3	0	5	8	0	0	15	0	0	1	6	0	0	7	0	0	1	3	0	0	6	0	0	1	3	0	0	9	0	0	0	3		0.3387828533267687		0.2373300524176826	0.2610567394472947
Macquaria_ambigua	94	7	21	6	1	0	4	59	7	0	9	15	0	0	6	0	0	0	1	0	0	15	0	1	1	4	0	0	5	0	0	0	1	0	0	1	0	0	0	0	0.2599993477887557	0.3237569659913643	0.1872401319415866	0.3356612650442756	0.3050364578179956
Macquaria_australasica	90	15	17	15	0	0	4	56	5	0	16	9	0	0	11	0	0	0	4	0	0	10	0	1	2	4	0	0	11	0	0	0	4	0	0	0	0	0	0	0	0.268822685251222	0.3734945907196144	0.1589364945395716	0.2617579053787601	0.2997668927704084
Macroramphosus_scolopax	27	7	8	2	5	0	1	16	2	0	3	5	0	0	7	0	0	0	0	0	0	1	0	0	0	7	0	0	2	0	0	0	0	0	0	5	0	0	0	0		0.2459513241444186		0.2500740909810087
Macrourus_berglax	51	19	9	4	15	0	1	34	1	0	7	8	0	0	8	0	0	2	9	0	0	6	0	0	1	2	0	0	2	0	0	0	2	0	0	6	0	0	2	7		0.3045246207587747		0.2505298193733804	0.1607089504361009
Malacocephalus_occidentalis	60	20	5	4	16	0	1	38	0	1	9	11	0	0	15	0	0	0	5	0	0	3	0	0	0	2	0	0	1	0	0	0	3	0	0	14	0	0	0	2		0.2370374179618094		0.2324921028578812	0.2209710004421488
Mastacembelus_armatus	429	60	136	60	0	0	4	289	8	7	108	13	0	0	20	1	8	24	7	0	0	48	0	4	82	2	0	0	20	1	8	24	7	0	0	0	0	0	0	0	0.2242054841244146	0.4858637281534126	0.2108678242884826	0.3716881694166613	0.6561589731774734	0.5563490648754533
Maylandia_zebra	176	28	57	28	0	0	3	96	7	2	36	32	0	0	18	0	0	1	9	0	0	34	0	0	11	12	0	0	18	0	0	1	9	0	0	0	0	0	0	0		0.338808570244844	0.301946358353577	0.3415340036026621	0.3480786049733839
Mchenga_conophoros	3	4	2	1	3	0	0	2	0	0	1	0	0	0	2	1	0	1	0	0	0	2	0	0	0	0	0	0	1	0	0	0	0	0	0	1	1	0	1	0
Megalobrama_amblycephala	193	19	34	18	1	0	14	84	14	2	52	27	0	1	11	0	0	5	2	0	0	15	2	0	12	5	0	1	11	0	0	4	2	0	0	0	0	0	1	0	0.2568644939639896	0.3124191182671447	0.2567612528924464	0.30243466019509	0.413156194294773
Melanochromis_auratus	3	7	1	3	4	0	0	3	0	0	0	0	0	0	7	0	0	0	0	0	0	1	0	0	0	0	0	0	3	0	0	0	0	0	0	4	0	0	0	0
Melanogrammus_aeglefinus	87	17	35	17	0	0	1	48	3	0	14	21	0	0	3	0	1	2	11	0	0	24	0	0	2	9	0	0	3	0	1	2	11	0	0	0	0	0	0	0		0.2803867906265732		0.5141916858738201	0.366618943517183
Melanonus_zugmayeri	52	16	12	7	9	0	0	19	15	0	3	15	0	0	4	2	0	0	10	0	0	1	2	0	3	6	0	0	2	2	0	0	3	0	0	2	0	0	0	7		0.170690459399344	0.7198826704688492	0.4502721940337022
Merlangius_merlangus	92	36	28	14	22	0	1	53	2	0	16	20	0	0	15	1	1	5	14	0	0	20	1	0	1	6	0	0	6	0	1	0	7	0	0	9	1	0	5	7		0.2694568007189451		0.4355020370487712	0.3547008074450149
Merluccius_capensis	61	27	10	7	20	0	1	33	2	0	7	18	0	0	13	0	1	3	10	0	0	6	0	0	1	3	0	0	1	0	1	0	5	0	0	12	0	0	3	5		0.2200837350207097		0.3292445802929635	0.1939741294613031
Merluccius_merluccius	60	34	6	10	24	0	1	40	1	0	5	13	0	0	19	0	1	3	11	0	0	4	0	0	0	2	0	0	4	0	1	0	5	0	0	15	0	0	3	6		0.2411020467557859		0.3508844629076554	0.2243721653308031
Merluccius_polli	77	30	11	7	23	0	1	45	1	1	10	19	0	0	14	2	0	0	14	0	0	4	0	0	2	5	0	0	1	0	0	0	6	0	0	13	2	0	0	8		0.2355339200748029		0.3793231322300715	0.2176596074492328
Micropterus_floridanus	160	90	41	17	73	0	7	108	7	0	17	21	0	0	65	1	2	4	18	0	1	32	2	1	1	4	0	0	7	1	2	0	7	0	0	58	0	0	4	11	0.3005584883489565	0.3993531307514641	0.2214111661594278	0.4342819016425927	0.3481848323779682
Miichthys_miiuy	107	23	21	22	1	0	2	65	3	0	5	32	0	0	15	0	0	0	8	0	0	10	0	2	2	7	0	0	15	0	0	0	7	0	0	0	0	0	0	1		0.3094397815550156		0.4195413003084878	0.2452232957289306
Mola_mola	15	2	4	2	0	0	0	9	1	0	1	4	0	0	1	0	0	0	1	0	0	4	0	0	0	0	0	0	1	0	0	0	1	0	0	0	0	0	0	0		0.1754689518014552		0.1040107785696307
Molva_molva	64	32	14	10	22	0	1	36	2	0	9	16	0	0	21	0	1	5	5	0	0	7	0	0	1	6	0	0	6	0	1	2	1	0	0	15	0	0	3	4		0.2361413097124313		0.4083045409270624	0.3936808527748604
Monocentris_japonicus	41	16	5	6	10	0	1	22	3	0	8	7	0	0	9	1	0	0	6	0	0	1	2	0	0	2	0	0	0	1	0	0	5	0	0	9	0	0	0	1		0.2214880882691823		0.2102365983112311	0.1945608482167834
Monopterus_albus	164	73	163	47	26	0	1	95	1	4	58	5	0	0	34	2	5	29	3	0	0	60	0	5	97	0	0	0	20	0	3	21	3	0	0	14	2	2	8	0		0.4924512661442458		0.2596712538702294	0.5028945159071164	0.5161567892397109
Mora_moro	39	13	10	6	7	0	1	24	1	0	5	8	0	0	5	0	0	3	5	0	0	7	0	0	0	3	0	0	2	0	0	0	4	0	0	3	0	0	3	1		0.1913767687467098		0.2125604630606912	0.2322986109172016
Mormyrus_iriodes	39	73	7	37	36	0	3	16	4	0	7	9	0	4	37	3	0	19	10	0	0	2	2	0	0	3	0	2	26	1	0	7	1	0	2	11	2	0	12	9		0.2715962773774215	0.2472470399600638	0.2436521635288992	0.1741643060502319
Morone_chrysops	58	100	28	9	91	0	3	32	5	0	3	15	0	2	66	1	0	9	22	0	0	16	4	1	1	6	0	0	5	1	0	1	2	0	2	61	0	0	8	20		0.2600587222262303	0.1772962751960887	0.3069046884909677
Morone_saxatilis	39	26	32	26	0	0	2	26	2	0	2	7	0	1	15	1	0	1	8	0	0	22	2	1	2	5	0	1	15	1	0	1	8	0	0	0	0	0	0	0		0.2491342079776698		0.1635313581396426
Mullus_surmuletus	57	20	9	4	16	0	0	29	4	0	4	20	0	0	12	0	0	0	8	0	0	5	0	0	0	4	0	0	1	0	0	0	3	0	0	11	0	0	0	5		0.2329164454225646	0.1764173552532612	0.3644869002516757	0.1148020197488056
Muraenolepis_marmoratus	36	9	2	7	2	0	1	23	1	0	3	8	0	0	2	0	1	0	6	0	0	1	0	0	0	1	0	0	1	0	1	0	5	0	0	1	0	0	0	1		0.1955725900473082		0.3910685368650268
Myoxocephalus_scorpius	41	10	7	3	7	0	0	29	2	0	7	3	0	0	8	1	0	1	0	0	0	4	0	0	2	1	0	0	3	0	0	0	0	0	0	5	1	0	1	0		0.2675659242285481			0.07750567651053142
Myripristis_jacobus	61	18	5	5	13	0	1	42	3	0	5	10	0	0	10	1	1	2	4	0	0	1	1	0	0	3	0	0	1	1	1	0	2	0	0	9	0	0	2	2		0.2636134500420129		0.3069835197578919	0.2260965825052051
Myripristis_murdjan	109	4	14	4	0	0	1	58	4	0	9	37	0	0	2	0	0	0	2	0	0	9	0	1	0	4	0	0	2	0	0	0	2	0	0	0	0	0	0	0		0.3041044199614211	0.245857450851936	0.3942339022050531	0.297256478921341
Neogobius_melanostomus	90	35	79	35	0	0	1	52	5	0	7	25	0	2	18	0	0	2	13	0	0	36	1	0	8	34	0	2	18	0	0	2	13	0	0	0	0	0	0	0		0.2691014670894125	0.173664459929146	0.3379955877110123	0.1115145599504481
Neolamprologus_brichardi	72	25	16	23	2	0	3	41	4	1	12	11	0	0	12	0	0	7	6	0	0	8	0	0	4	4	0	0	11	0	0	7	5	0	0	1	0	0	0	1		0.2854178232930015	0.2663412787537224	0.2537051039901603	0.2988296383530836
Neoniphon_sammara	55	18	2	6	12	0	2	36	5	0	3	9	0	0	12	0	0	0	6	0	0	0	0	0	0	2	0	0	2	0	0	0	4	0	0	10	0	0	0	2		0.2662339010598829	0.2099938925772252	0.298825138433205
Neostethus_bicornis	62	5	8	5	0	0	2	40	3	0	4	13	0	0	3	0	0	0	2	0	0	4	0	1	0	3	0	0	3	0	0	0	2	0	0	0	0	0	0	0		0.2070194652582547		0.277277934649691	0.1233296566178686
Nerophis_ophidion	24	2	1	1	1	0	1	17	1	0	0	5	0	0	0	0	0	0	2	0	0	0	0	0	0	1	0	0	0	0	0	0	1	0	0	0	0	0	0	1		0.471829343849951		0.3452673160451746
Nibea_albiflora	164	40	14	11	29	0	2	82	3	0	10	67	0	0	18	0	0	1	21	0	0	5	1	0	0	8	0	0	7	0	0	0	4	0	0	11	0	0	1	17		0.3145030003095777		0.4763997531924595	0.2854868799112884
Nothobranchius_furzeri	83	12	19	10	2	0	4	43	9	0	12	15	0	0	4	1	0	1	6	0	0	9	2	0	5	3	0	0	4	1	0	1	4	0	0	0	0	0	0	2	0.2328745599619449	0.3196425139816068	0.2541712113851378	0.3567649771929094	0.2552288008293031
Nothobranchius_kuhntae	104	26	24	23	3	0	4	56	9	0	12	23	0	0	16	0	0	2	8	0	0	10	5	0	7	2	0	0	14	0	0	2	7	0	0	2	0	0	0	1	0.2325566885023876	0.3288785336619771	0.2695541725070895	0.3718828747156931	0.2578537220151058
Notolabrus_celidotus	109	25	14	25	0	0	5	73	5	0	18	8	0	0	20	1	1	1	2	0	0	8	0	0	2	4	0	0	20	1	1	1	2	0	0	0	0	0	0	0	0.4666946157812593	0.3038310018964671	0.2453450341112328	0.2587156146685642	0.4170130620858016
Notothenia_coriiceps	29	9	6	5	4	0	1	22	1	0	1	4	0	0	7	1	0	1	0	0	0	3	0	1	1	1	0	0	4	1	0	0	0	0	0	3	0	0	1	0		0.2578825008192534		0.4283747432256738
Ompok_bimaculatus	155	8	15	3	5	0	18	50	19	0	27	41	0	1	2	3	0	1	1	0	3	6	3	0	1	2	0	1	0	0	0	1	1	0	0	2	3	0	0	0	0.2824181616581173	0.272451455806666	0.2902771987143485	0.3393360524102982	0.2968804227380381
Oncorhynchus_keta	60	8	39	8	0	0	1	36	1	2	8	12	0	0	5	1	0	2	0	0	0	23	4	3	3	6	0	0	5	1	0	2	0	0	0	0	0	0	0	0		0.2887980528257857		0.1687356229545753	0.2165094512712299
Oncorhynchus_kisutch	80	8	48	8	0	0	1	46	4	3	13	13	0	0	5	0	0	3	0	0	2	28	4	3	5	6	0	0	5	0	0	3	0	0	0	0	0	0	0	0		0.2917309989321341	0.3946953830299259	0.1720022492474827	0.2783410244975105
Oncorhynchus_mykiss	80	6	32	5	1	0	2	45	4	3	13	13	0	0	3	2	0	1	0	0	0	17	4	1	3	7	0	0	3	1	0	1	0	0	0	0	1	0	0	0		0.2896877034427618	0.387801729643945	0.1823761343464765	0.2769277210412492
Oncorhynchus_nerka	63	11	38	8	3	0	1	35	3	3	10	11	0	0	6	2	0	3	0	0	1	25	2	2	2	6	0	0	5	0	0	3	0	0	0	1	2	0	0	0		0.2763295280918178		0.1802612488028527	0.2438740292818594
Oncorhynchus_tshawytscha	64	12	36	12	0	0	1	36	3	3	9	12	0	0	4	1	1	4	2	0	1	23	2	2	4	4	0	0	4	1	1	4	2	0	0	0	0	0	0	0		0.2860923083969932		0.1704838912042368	0.2075169546389379
Onychostoma_macrolepis	115	11	26	11	0	0	6	40	10	1	35	23	0	0	5	2	0	4	0	0	1	5	2	0	11	7	0	0	5	2	0	4	0	0	0	0	0	0	0	0	0.1807537654015132	0.2550024382123034	0.2409510407945865	0.3099187875752493	0.4086882635135695
Ophiodon_elongatus	62	26	15	12	14	0	3	41	3	0	4	11	0	0	15	0	0	1	10	0	0	10	1	2	0	2	0	0	5	0	0	1	6	0	0	10	0	0	0	4		0.3080724123012954		0.2668395215841212	0.2678841704261382
Oplegnathus_fasciatus	108	32	40	30	2	0	7	66	5	0	6	24	0	0	12	1	1	7	11	0	0	22	1	2	4	11	0	0	11	1	1	7	10	0	0	1	0	0	0	1	0.232551744190753	0.3186964613708405	0.1759639163217992	0.4013685752581855	0.2275650163867722
Opsanus_beta	42	27	22	9	18	0	1	22	3	0	6	10	0	0	13	0	0	8	6	0	0	16	2	0	3	1	0	0	2	0	0	3	4	0	0	11	0	0	5	2		0.3054405458586284		0.3686687851205334	0.4329025861062611
Oreochromis_aureus	169	42	50	37	5	0	6	99	5	1	33	25	0	1	17	2	0	8	14	0	0	32	0	0	8	10	0	1	14	2	0	8	12	0	0	3	0	0	0	2	0.327659925757854	0.3410705265011079	0.2595091202321678	0.3507981771931789	0.3723904233568206
Oreochromis_niloticus	267	36	41	36	0	0	6	150	10	1	59	41	0	0	12	0	0	20	4	0	0	23	0	0	10	8	0	0	12	0	0	20	4	0	0	0	0	0	0	0	0.325219084808887	0.3563783475830298	0.285708923801493	0.3544567342530047	0.3955641021398665
Oreochromis_spilurus	73	167	47	12	155	0	2	47	0	1	12	11	0	4	88	4	0	41	30	0	0	31	0	0	10	6	0	0	1	1	0	4	6	0	4	87	3	0	37	24		0.3136805154672662		0.3034417721929193	0.330166481931892
Orestias_ascotanensis	64	8	9	7	1	0	5	37	5	0	7	10	0	0	4	1	0	0	3	0	0	3	1	0	1	4	0	0	3	1	0	0	3	0	0	1	0	0	0	0	0.2046161746187226	0.2474389731091469	0.2074112736940706	0.2528696413683352	0.1863857838783677
Oryzias_javanicus	77	6	10	6	0	0	2	36	3	0	11	25	0	0	0	0	1	0	5	0	1	3	1	0	3	2	0	0	0	0	1	0	5	0	0	0	0	0	0	0		0.3307325121102076		0.3430088886290074	0.2516477071917559
Oryzias_latipes	81	3	5	3	0	0	3	38	3	0	12	25	0	0	0	0	1	1	1	0	0	3	1	0	0	1	0	0	0	0	1	1	1	0	0	0	0	0	0	0		0.3230332938695358		0.3196236872020982	0.2300887110817812
Oryzias_melastigma	87	13	2	11	2	0	3	36	3	0	18	27	0	0	3	0	1	3	6	0	0	0	1	0	0	1	0	0	2	0	1	3	5	0	0	1	0	0	0	1		0.3229930523340216		0.3357459080979642	0.2842630462629148
Oryzias_sinensis	50	28	11	9	19	0	2	23	3	0	6	16	0	0	12	0	0	4	12	0	0	8	1	1	1	0	0	0	2	0	0	1	6	0	0	10	0	0	3	6		0.2746461043516146		0.3070213997106725	0.166568789675369
Osmerus_eperlanus	55	15	16	10	5	0	4	37	3	1	6	4	0	0	10	0	1	0	4	0	0	9	3	0	0	4	0	0	7	0	1	0	2	0	0	3	0	0	0	2	0.1806557713393105	0.2642534907325763		0.1313517913210593	0.2901574171676495
Oxygymnocypris_stewartii	123	11	44	11	0	0	8	51	15	1	24	24	0	0	5	2	0	1	3	0	0	28	5	0	6	5	0	0	5	2	0	1	3	0	0	0	0	0	0	0	0.1919904174808615	0.2544242086165328	0.2445761115247537	0.2931620442903276	0.3517363060612093
Pachypanchax_playfairii	78	5	6	5	0	0	3	44	6	0	10	15	0	0	0	0	0	3	2	0	0	0	0	1	2	3	0	0	0	0	0	3	2	0	0	0	0	0	0	0		0.2658781010385594	0.1790947973625075	0.3119860638647199	0.2192837337340073
Pagrus_major	30	89	20	18	71	0	1	19	4	0	2	4	0	0	72	0	0	4	13	0	0	18	1	0	0	1	0	0	16	0	0	0	2	0	0	56	0	0	4	11		0.2512329941089084	0.1805726525288039	0.2587910171145109
Pampus_argenteus	6	14	7	7	7	0	1	2	0	0	0	3	0	0	9	0	0	1	4	0	0	3	0	0	0	4	0	0	3	0	0	1	3	0	0	6	0	0	0	1
Pangasianodon_hypophthalmus	123	2	27	2	0	0	15	49	13	0	16	30	0	0	1	0	0	0	1	0	4	16	2	0	1	4	0	0	1	0	0	0	1	0	0	0	0	0	0	0	0.2476175779091456	0.287479748216004	0.2872168689867298	0.2789503188205325	0.305838875739984
Parablennius_parvicornis	53	17	8	9	8	0	1	31	2	0	10	9	0	1	9	0	1	0	6	0	0	7	0	0	0	1	0	0	3	0	1	0	5	0	1	6	0	0	0	1		0.272922161012286		0.2887837042237311	0.2099798437328921
Paralichthys_olivaceus	53	22	6	7	15	0	1	36	4	0	5	7	0	0	11	0	0	3	8	0	0	2	0	0	1	3	0	0	3	0	0	0	4	0	0	8	0	0	3	4		0.2991416950566122	0.1437562536346946	0.2885221222957091	0.1863275590978102
Parambassis_ranga	167	10	15	10	0	0	4	95	4	0	23	41	0	0	8	0	0	0	2	0	0	9	0	0	2	4	0	0	8	0	0	0	2	0	0	0	0	0	0	0	0.2876246005485871	0.342519761838593	0.1835779229544839	0.4142296037192698	0.3043683947974714
Paramormyrops_kingsleyae	58	21	8	18	3	0	4	23	7	0	12	12	0	0	15	0	0	6	0	0	0	3	0	0	2	3	0	0	12	0	0	6	0	0	0	3	0	0	0	0	0.2656777029368133	0.2851780711802863	0.2553759448802005	0.2647061366413211	0.2703362787532862
Parasudis_fraserbrunneri	57	15	6	2	13	0	1	39	2	0	2	13	0	0	12	0	0	1	2	0	0	6	0	0	0	0	0	0	0	0	0	1	1	0	0	12	0	0	0	1		0.2611431465764411		0.3753689551571906
Perca_flavescens	167	18	47	18	0	0	2	133	7	1	4	20	0	1	7	0	0	1	9	0	0	34	3	2	2	6	0	1	7	0	0	1	9	0	0	0	0	0	0	0		0.4060030709371562	0.2612685288094565	0.4049879138177321	0.2414821187352682
Perca_fluviatilis	197	22	85	22	0	0	4	151	9	1	5	27	0	0	15	0	1	0	6	0	1	76	3	1	0	4	0	0	15	0	1	0	6	0	0	0	0	0	0	0	0.2531494080636577	0.4006287979497623	0.2776735863658841	0.4596074892367368	0.2513247425219111
Percopsis_transmontana	54	22	10	10	12	0	0	33	5	0	6	10	0	0	8	5	0	7	2	0	0	5	0	0	2	3	0	0	2	5	0	1	2	0	0	6	0	0	6	0		0.2940217379494732	0.1837983313588991	0.2717922083197442	0.237509093370247
Periophthalmodon_schlosseri	94	45	13	22	23	0	1	57	3	0	9	24	0	0	16	2	0	5	22	0	0	9	0	0	0	4	0	0	5	0	0	1	16	0	0	11	2	0	4	6		0.2302496535200743		0.3111465033690629	0.2197488240916751
Periophthalmus_magnuspinnatus	99	24	12	20	4	0	1	68	6	0	8	16	0	0	7	0	0	2	15	0	0	3	1	0	1	7	0	0	5	0	0	0	15	0	0	2	0	0	2	0		0.2293010030554775	0.254070997483535	0.321303239210373	0.1767858669240597
Petrochromis_trewavasae	140	39	53	37	2	0	3	84	4	1	25	23	0	0	22	1	0	5	11	0	0	33	0	0	12	8	0	0	20	1	0	5	11	0	0	2	0	0	0	0		0.3343969897743127	0.2620177147699089	0.3475960004618965	0.3527313199315381
Phycis_blennoides	50	18	5	12	6	0	1	29	2	0	8	10	0	0	8	2	1	3	4	0	0	3	0	0	0	2	0	0	6	0	1	2	3	0	0	2	2	0	1	1		0.2452420568448629		0.2640438968372449	0.2213580451178141
Phycis_phycis	65	18	11	5	13	0	1	34	3	1	10	16	0	0	8	0	0	4	6	0	0	6	0	0	2	3	0	0	2	0	0	0	3	0	0	6	0	0	4	3		0.2192312821186643		0.3813708849598124	0.3173608404178128
Pimephales_promelas	37	92	7	4	88	0	1	18	3	1	5	9	0	3	38	15	0	21	15	0	1	5	0	0	0	1	0	0	2	1	0	1	0	0	3	36	14	0	20	15		0.2289726966782924		0.2288647019929801	0.2127936164241708
Planiliza_haematocheilus	218	6	18	6	0	0	9	136	7	0	17	49	0	0	2	0	0	0	4	0	0	11	1	0	0	6	0	0	2	0	0	0	4	0	0	0	0	0	0	0	0.2950632176137749	0.3251520785621143	0.1828061039568565	0.395060564800841	0.291175943275515
Plectropomus_leopardus	79	62	25	5	57	0	2	49	4	1	4	19	0	0	20	6	0	13	23	0	1	10	1	0	7	6	0	0	3	0	0	0	2	0	0	17	6	0	13	21		0.3070107605631083	0.1509249525467132	0.3494365414896461	0.3187645713364561
Poecilia_formosa	90	28	25	26	2	0	5	54	4	0	6	21	0	0	13	0	0	4	11	0	1	10	1	0	1	12	0	0	13	0	0	4	9	0	0	0	0	0	0	2	0.2341742980751574	0.2583989387770573	0.1842938620851585	0.2717552040979987	0.1807834167263869
Poecilia_latipinna	105	24	14	22	2	0	6	63	5	0	8	23	0	0	11	1	0	3	9	0	0	5	1	0	0	8	0	0	10	1	0	3	8	0	0	1	0	0	0	1	0.265039413031659	0.2640419846924939	0.173216459495557	0.3002540519212701	0.2125583090024516
Poecilia_mexicana	108	21	16	17	4	0	6	61	4	0	7	30	0	0	12	1	0	3	5	0	0	9	2	0	0	5	0	0	9	1	0	2	5	0	0	3	0	0	1	0	0.2346204034889652	0.261036056070194	0.1874041059158698	0.3276785575408858	0.208665607176339
Poecilia_reticulata	82	22	11	18	4	0	4	43	5	0	7	23	0	0	11	0	0	4	7	0	0	4	1	0	3	3	0	0	9	0	0	3	6	0	0	2	0	0	1	1	0.212706353366363	0.2446468832819305	0.1715946991247131	0.2940575961687258	0.1973148875753199
Poeciliopsis_occidentalis	82	11	11	10	1	0	4	48	3	0	9	18	0	0	5	1	0	0	5	0	0	7	1	0	0	3	0	0	5	0	0	0	5	0	0	0	1	0	0	0	0.2211236934290656	0.2379689504988506		0.2855726976786124	0.2201566042666442
Poeciliopsis_retropinna	100	6	16	6	0	0	5	57	5	0	10	23	0	0	1	0	0	1	4	0	0	9	1	0	2	4	0	0	1	0	0	1	4	0	0	0	0	0	0	0	0.2352012608538623	0.2624505748945986	0.1746097485712634	0.2936967678104035	0.2137002717507886
Poeciliopsis_turrubarensis	74	19	10	8	11	0	3	47	5	0	7	12	0	0	11	0	0	3	5	0	0	8	1	0	0	1	0	0	4	0	0	1	3	0	0	7	0	0	2	2		0.250003507388148	0.2026370717643982	0.2358657360700666	0.2058531626262722
Pollachius_virens	81	24	11	11	13	0	1	45	2	0	14	19	0	0	12	1	1	3	7	0	0	6	0	0	3	2	0	0	4	0	1	1	5	0	0	8	1	0	2	2		0.2594853256040501		0.4566463870109891	0.3554794380520108
Polymixia_japonica	47	24	9	6	18	0	1	32	3	0	5	6	0	0	17	0	0	2	5	0	0	9	0	0	0	0	0	0	1	0	0	0	5	0	0	16	0	0	2	0		0.2357300521970438		0.2001385472420178	0.1685448285503077
Poropuntius_huangchuchieni	92	96	26	11	85	0	14	38	5	0	19	16	0	1	31	13	2	35	14	0	0	10	2	0	12	2	0	0	0	4	2	4	1	0	1	31	9	0	31	13	0.2751742373035678	0.2437437732368611	0.1952316561374296	0.3005242491115616	0.354276204746125
Protosalanx_chinensis	96	14	17	12	2	0	2	70	3	1	4	16	0	1	7	0	0	0	6	0	1	14	1	0	0	1	0	1	5	0	0	0	6	0	0	2	0	0	0	0		0.2921097144847651		0.3414599000367121	0.4179489110244811
Pseudochaenichthys_georgianus	119	25	39	24	1	0	1	89	2	1	8	18	0	0	13	0	0	3	9	0	0	26	1	0	6	6	0	0	12	0	0	3	9	0	0	1	0	0	0	0		0.3686211928907777		0.3573855260285432	0.3559315788526106
Pseudochromis_fuscus	67	16	6	1	15	0	1	42	3	0	11	10	0	0	8	1	0	4	3	0	0	2	1	0	1	2	0	0	0	0	0	0	1	0	0	8	1	0	4	2		0.2933837230325336		0.3998346756777539	0.2836141108534908
Pseudoliparis	48	9	10	9	0	0	1	36	2	0	7	2	0	0	8	0	0	0	1	0	0	10	0	0	0	0	0	0	8	0	0	0	1	0	0	0	0	0	0	0		0.3214123502207138			0.3743841051974133
Pseudopleuronectes_yokohamae	16	65	9	1	64	0	1	10	2	0	3	0	0	1	48	3	0	13	0	0	0	7	0	0	2	0	0	0	0	1	0	0	0	0	1	48	2	0	13	0		0.1189282643389942
Pundamilia_nyererei	91	26	21	23	3	0	1	65	3	1	14	7	0	1	10	3	0	4	8	0	0	17	0	0	2	2	0	1	9	1	0	4	8	0	0	1	2	0	0	0		0.3121356936648666		0.2378931631805988	0.3059838830639753
Pungitius_pungitius	123	10	18	10	0	0	1	88	4	0	22	8	0	0	4	0	1	3	2	0	0	14	0	1	1	2	0	0	4	0	1	3	2	0	0	0	0	0	0	0		0.4077565936393441	0.2896815592869985	0.3445366764016382	0.3261734742412571
Pygocentrus_nattereri	237	30	46	10	20	0	17	97	13	2	55	53	0	2	8	4	0	14	2	0	4	21	4	0	11	6	0	2	2	0	0	4	2	0	0	6	4	0	10	0	0.279351751471877	0.3155243266612028	0.268490646344019	0.3428806440243933	0.3344168896588386
Regalecus_glesne	17	7	3	2	5	0	0	7	2	0	1	7	0	0	3	0	0	0	4	0	0	2	0	0	0	1	0	0	0	0	0	0	2	0	0	3	0	0	0	2		0.02397142741238813		0.2311192239465891
Reinhardtius_hippoglossoides	181	26	46	23	3	0	9	116	4	0	13	39	0	0	8	0	0	0	18	0	2	30	0	0	1	13	0	0	5	0	0	0	18	0	0	3	0	0	0	0	1.417718739507545	0.3565530926236471	0.1516860477539926	0.441562732452447	0.2723424925787305
Rhamphochromis_esox	2	5	1	2	3	0	0	2	0	0	0	0	0	0	5	0	0	0	0	0	0	1	0	0	0	0	0	0	2	0	0	0	0	0	0	3	0	0	0	0
Rondeletia_loricata	7	3	2	3	0	0	0	3	2	0	0	2	0	0	0	1	0	0	2	0	0	1	1	0	0	0	0	0	0	1	0	0	2	0	0	0	0	0	0	0
Salarias_fasciatus	104	11	22	11	0	0	3	44	3	2	19	33	0	0	3	0	0	1	7	0	0	10	0	0	2	10	0	0	3	0	0	1	7	0	0	0	0	0	0	0		0.3192524708362253		0.4044348740831735	0.2639362754766411
Salmo_salar	75	13	47	13	0	0	3	40	4	3	13	12	0	0	9	0	2	1	1	0	0	32	3	3	4	5	0	0	9	0	2	1	1	0	0	0	0	0	0	0		0.3000720125677972	0.3689088435752141	0.1783564489189724	0.2614744742264008
Salmo_trutta	73	14	40	14	0	0	2	44	3	4	8	12	0	0	11	0	1	1	1	0	1	27	1	2	4	5	0	0	11	0	1	1	1	0	0	0	0	0	0	0		0.2970971015570998		0.1856334171506485	0.1744695361537299	0.2730151803669731
Salvelinus	71	9	65	8	1	0	3	41	4	3	9	11	0	0	8	0	0	1	0	0	0	51	0	3	2	9	0	0	7	0	0	1	0	0	0	1	0	0	0	0		0.3011302163874865	0.3354853537683067	0.1571856395209008	0.2043363754705909
Sander_lucioperca	217	21	69	21	0	0	4	165	8	1	6	33	0	1	11	1	1	1	6	0	0	50	2	4	0	13	0	1	11	1	1	1	6	0	0	0	0	0	0	0	0.2187246058124789	0.4156545689102932	0.2222315181153899	0.4346247345841515	0.2688095999992375
Sander_vitreus	83	100	34	9	91	0	2	58	1	2	5	15	0	3	77	2	1	0	17	0	0	25	1	2	0	6	0	1	5	0	0	0	3	0	2	72	2	1	0	14		0.3461119406761295		0.3566282232040474	0.2610545706591805
Sardina_pilchardus	101	15	5	7	8	0	1	56	4	2	4	34	0	0	11	0	1	1	2	0	0	3	0	1	0	1	0	0	3	0	1	1	2	0	0	8	0	0	0	0		0.2373730847773447	0.2916834372446315	0.2827039522891747	0.2578412499702817
Scartelaos_histophorus	75	56	10	19	37	0	0	56	2	0	9	8	0	0	30	5	0	3	18	0	0	4	0	0	3	3	0	0	6	0	0	1	12	0	0	24	5	0	2	6		0.2299967669177395		0.02096592917710689	0.2044739819759693
Scleropages_formosus	160	6	48	6	0	0	35	48	19	1	31	26	0	3	1	0	0	2	0	0	25	5	1	0	13	4	0	3	1	0	0	2	0	0	0	0	0	0	0	0	0.342324225300252	0.2688038376949732	0.27293952263217	0.2795026003713589	0.2673703325359639
Scophthalmus_maximus	60	16	7	16	0	0	1	44	1	0	7	7	0	0	7	1	0	0	8	0	0	5	1	0	0	1	0	0	7	1	0	0	8	0	0	0	0	0	0	0		0.2729061329476025		0.2430838664078612	0.2137929993393934
Sebastes_aleutianus	56	26	19	17	9	0	2	40	3	2	3	6	0	1	18	1	0	1	5	0	0	14	0	1	0	4	0	0	11	1	0	0	5	0	1	7	0	0	1	0		0.2882690886926032		0.2259111277248967
Sebastes_koreanus	56	89	16	7	82	0	1	39	2	2	4	8	0	1	60	4	2	4	18	0	0	12	0	1	1	2	0	0	4	1	0	0	2	0	1	56	3	2	4	16		0.2960242351821566		0.3725761790847871	0.3756419406978249
Sebastes_minor	21	18	12	8	10	0	1	15	1	0	1	3	0	0	13	0	0	2	3	0	0	9	1	0	0	2	0	0	3	0	0	2	3	0	0	10	0	0	0	0		0.2206118477705707
Sebastes_nigrocinctus	67	20	15	8	12	0	2	50	3	1	4	7	0	0	10	1	3	1	5	0	0	11	0	0	0	4	0	0	3	0	3	1	1	0	0	7	1	0	0	4		0.3054352969785978			0.2055140405163247
Sebastes_norvegicus	79	28	24	5	23	0	1	55	4	2	7	10	0	0	16	0	2	2	8	0	0	17	0	1	2	4	0	0	1	0	0	0	4	0	0	15	0	2	2	4		0.3270693283146496	0.1973404651260115	0.3016989119909362	0.2675783996262705
Sebastes_nudus	59	95	17	12	83	0	1	44	3	1	3	7	0	1	64	1	3	9	17	0	0	13	0	0	1	3	0	0	5	1	1	2	3	0	1	59	0	2	7	14		0.3029260023750509		0.3462746127859877
Sebastes_rubrivinctus	75	35	30	8	27	0	4	55	3	1	3	9	0	2	20	1	2	4	6	0	0	21	0	1	3	5	0	0	4	0	1	0	3	0	2	16	1	1	4	3	0.2615143572937268	0.32291926855051		0.3996901647626739
Sebastes_schlegelii	59	81	17	6	75	0	2	43	3	1	3	7	0	3	56	2	3	6	11	0	0	12	0	1	2	2	0	0	4	0	0	0	2	0	3	52	2	3	6	9		0.3100872715707325		0.283910969926032
Sebastes_steindachneri	22	16	23	6	10	0	2	17	0	0	0	3	0	0	14	1	0	1	0	0	0	20	0	0	0	3	0	0	6	0	0	0	0	0	0	8	1	0	1	0		0.1986708729511382
Selene_dorsalis	104	38	15	7	31	0	4	57	4	0	10	29	0	0	15	1	1	4	17	0	0	6	2	0	1	6	0	0	1	0	1	0	5	0	0	14	1	0	4	12	0.246115769247469	0.3023192327285336	0.1249833443990782	0.4235433689280438	0.2920100359285823
Seriola_dumerili	148	29	30	17	12	0	4	76	5	1	15	47	0	3	13	0	0	0	13	0	1	18	3	0	0	8	0	3	3	0	0	0	11	0	0	10	0	0	0	2	0.2322757182281169	0.312533909597119	0.1725115140221648	0.3970119861276658	0.3045684939880342
Seriola_lalandi	123	76	41	31	45	0	4	72	5	0	6	36	0	4	26	0	1	5	40	0	4	22	2	0	5	8	0	0	4	0	1	3	23	0	4	22	0	0	2	17	0.2001032631703352	0.3214684895119481	0.1758942006547169	0.3806359681066407	0.2640413914726272
Seriola_quinqueradiata	114	10	12	8	2	0	2	67	5	1	8	31	0	1	1	0	0	2	6	0	1	4	1	0	0	6	0	1	0	0	0	2	5	0	0	1	0	0	0	1		0.321439803453458	0.1689162795321182	0.3717983337416217	0.2591359220595071
Seriola_rivoliana	153	9	22	9	0	0	0	78	5	1	12	57	0	0	2	0	0	1	6	0	0	12	2	0	1	7	0	0	2	0	0	1	6	0	0	0	0	0	0	0		0.3136599557713163	0.1712022932760262	0.4253059017006552	0.2866634229620578
Simochromis_diagramma	183	29	60	29	0	0	3	109	8	1	32	30	0	0	23	0	0	2	4	0	0	44	0	0	7	9	0	0	23	0	0	2	4	0	0	0	0	0	0	0		0.3393811598027442	0.2972968968401556	0.3392397123755262	0.3763689195054761
Siniperca_chuatsi	144	12	43	12	0	0	8	82	9	0	18	27	0	0	6	0	0	2	4	0	1	19	1	1	12	9	0	0	6	0	0	2	4	0	0	0	0	0	0	0	0.3026580018597658	0.3414244348470806	0.1954674389748915	0.4333371628264978	0.3746979697327859
Siniperca_knerii	102	13	21	12	1	0	7	63	7	0	6	19	0	1	5	1	0	1	5	0	0	8	1	1	3	8	0	1	5	1	0	1	4	0	0	0	0	0	0	1	0.3262858803879742	0.337399997584822	0.1907801186402128	0.4179336696405184	0.2991247504486077
Siniperca_scherzeri	78	23	13	20	3	0	6	44	2	0	8	18	0	0	12	2	0	4	5	0	0	6	0	0	3	4	0	0	10	1	0	4	5	0	0	2	1	0	0	0	0.2953852305572937	0.3076679867191788		0.401483037781837	0.3185213714902591
Sinocyclocheilus_anshuiensis	107	37	81	27	10	0	9	42	8	1	27	20	0	2	15	5	0	5	10	0	1	27	12	1	25	15	0	2	11	3	0	4	7	0	0	4	2	0	1	3	0.2432974912380176	0.2704136853737695	0.2430517235514131	0.3026862523503571	0.3776477141872859
Sinocyclocheilus_grahami	111	37	74	30	7	0	8	47	8	1	30	17	0	1	10	8	0	9	9	0	2	27	11	0	21	13	0	1	8	6	0	6	9	0	0	2	2	0	3	0	0.228834911743805	0.2811102539178019	0.2319615125675349	0.2561596766193227	0.3594044774869203
Sinocyclocheilus_rhinocerous	109	61	83	32	29	0	6	49	10	1	24	19	0	8	17	7	0	20	9	0	4	20	8	1	26	24	0	2	11	4	0	8	7	0	6	6	3	0	12	2	0.2321585248402937	0.296057839249467	0.239762751532899	0.3145733153112109	0.3909270669289138
Sparus_aurata	214	24	42	24	0	0	9	129	4	0	26	46	0	0	12	0	0	1	11	0	0	23	0	0	1	18	0	0	12	0	0	1	11	0	0	0	0	0	0	0	0.2929002306111113	0.3590178712202688	0.1882886205563288	0.422885066416223	0.4029024704603202
Sphaeramia_orbicularis	196	14	36	14	0	0	6	141	2	0	9	38	0	0	10	0	1	1	2	0	0	29	2	0	2	3	0	0	10	0	1	1	2	0	0	0	0	0	0	0	0.3609513747051859	0.3660159666407696		0.4496617073585094	0.2448964816892832
Spondyliosoma_cantharus	85	49	13	13	36	0	3	61	3	0	6	12	0	1	32	1	0	2	13	0	0	10	0	0	1	2	0	0	8	0	0	0	5	0	1	24	1	0	2	8		0.3266598800445015		0.3923827159879154	0.3034871079079926
Stegastes_partitus	55	10	4	8	2	0	3	34	3	0	4	11	0	0	7	0	0	0	3	0	0	0	0	0	1	3	0	0	6	0	0	0	2	0	0	1	0	0	0	1		0.2876946209090456		0.3660090918661892	0.2234988605230179
Stylephorus_chordatus	22	10	3	4	6	0	0	16	1	0	1	4	0	0	7	1	0	0	2	0	0	3	0	0	0	0	0	0	1	1	0	0	2	0	0	6	0	0	0	0		0.1175344364887613		0.2119600301956991
Symphodus_melops	48	8	4	0	8	0	2	35	4	0	2	5	0	0	7	0	0	0	1	0	0	3	0	1	0	0	0	0	0	0	0	0	0	0	0	7	0	0	0	1		0.2384450265621193	0.177739329410405	0.2835080352992994
Syngnathus_acus	29	1	1	1	0	0	0	23	0	0	0	6	0	0	1	0	0	0	0	0	0	0	0	0	0	1	0	0	1	0	0	0	0	0	0	0	0	0	0	0		0.347393823389636		0.2839725569210788
Syngnathus_floridae	13	15	2	5	10	0	0	10	0	0	0	3	0	0	13	0	0	0	2	0	0	1	0	0	0	1	0	0	4	0	0	0	1	0	0	9	0	0	0	1		0.3254198361338655
Syngnathus_rostellatus	20	4	1	1	3	0	0	14	0	0	0	6	0	0	4	0	0	0	0	0	0	0	0	0	0	1	0	0	1	0	0	0	0	0	0	3	0	0	0	0		0.2832467378146456		0.2692845700877822
Syngnathus_typhle	15	4	2	3	1	0	0	10	0	0	0	5	0	0	4	0	0	0	0	0	0	1	0	0	0	1	0	0	3	0	0	0	0	0	0	1	0	0	0	0		0.3071810455731178		0.2626771779634766
Tachysurus_fulvidraco	105	6	29	6	0	0	9	43	14	0	17	22	0	0	0	0	0	1	5	0	1	3	2	0	6	17	0	0	0	0	0	1	5	0	0	0	0	0	0	0	0.2307613717320957	0.2677139839822365	0.2459207231334951	0.2785345028519663	0.2599417726747059
Takifugu_bimaculatus	95	11	27	11	0	0	1	56	2	0	7	29	0	0	9	0	0	0	2	0	0	16	0	0	1	10	0	0	9	0	0	0	2	0	0	0	0	0	0	0		0.2924447825933389		0.4393838131854995	0.4682318210521341
Takifugu_flavidus	79	15	20	14	1	0	1	53	2	0	5	18	0	0	10	0	1	0	4	0	0	11	0	0	2	7	0	0	9	0	1	0	4	0	0	1	0	0	0	0		0.2974818940296368		0.4049106655005135	0.2947614959282415
Takifugu_rubripes	100	17	12	17	0	0	0	59	2	0	8	31	0	0	11	0	0	0	6	0	0	6	0	0	3	3	0	0	11	0	0	0	6	0	0	0	0	0	0	0		0.2987911369381557		0.4198443231534891	0.3259296714400832
Tenualosa_ilisha	27	24	19	8	16	0	1	11	0	0	2	13	0	1	18	1	0	0	4	0	0	12	1	0	0	6	0	1	5	0	0	0	2	0	0	13	1	0	0	2		0.1398865958123902		0.1892010271741391
Tetraodon_nigroviridis	41	17	18	17	0	0	1	25	2	0	2	11	0	0	13	0	0	0	4	0	0	13	0	0	0	5	0	0	13	0	0	0	4	0	0	0	0	0	0	0		0.3387219895051656		0.5605236005728648
Thalassoma_bifasciatum	132	27	16	12	15	0	5	98	3	0	11	15	0	1	17	0	2	0	7	0	0	13	0	0	0	3	0	0	3	0	2	0	7	0	1	14	0	0	0	0	0.2477047757665776	0.2947591062993589		0.2645696820041664	0.2688199522627537
Thalassophryne_amazonica	101	31	57	31	0	0	1	59	5	0	18	18	0	0	14	0	0	6	11	0	0	32	3	0	10	12	0	0	14	0	0	6	11	0	0	0	0	0	0	0		0.388747788098127	0.3607445117581428	0.3713072949289754	0.6647249486722681
Thamnaconus_septentrionalis	45	4	8	4	0	0	1	21	2	0	3	18	0	0	1	0	0	0	3	0	0	6	0	0	0	2	0	0	1	0	0	0	3	0	0	0	0	0	0	0		0.2798794598319182		0.3539588051082298
Thunnus_albacares	70	24	15	7	17	0	2	42	5	0	8	13	0	0	9	1	0	7	7	0	0	4	1	1	3	6	0	0	2	0	0	1	4	0	0	7	1	0	6	3		0.3035167601786162	0.2251593783640223	0.3311051979902828	0.2261611203073866
Thunnus_orientalis	65	12	86	12	0	0	1	34	4	0	7	19	0	0	3	0	0	0	9	0	1	35	4	1	15	30	0	0	3	0	0	0	9	0	0	0	0	0	0	0		0.2861762693516746	0.2660368359032418	0.4219319236402882	0.3188664243793573
Thunnus_thynnus	27	45	6	4	41	0	1	17	3	0	2	4	0	0	27	2	0	3	13	0	0	2	0	1	0	3	0	0	0	0	0	0	4	0	0	27	2	0	3	9		0.225092655469683		0.2087121370050988
Thymallus_thymallus	42	12	34	11	1	0	2	18	3	4	7	8	0	0	4	1	1	2	4	0	0	24	0	2	3	5	0	0	3	1	1	2	4	0	0	1	0	0	0	0		0.2710944814543326		0.269151530050213	0.1779868666808603	0.2037632813229154
Trachinotus_ovatus	114	24	80	24	0	0	4	67	4	0	9	30	0	0	10	0	2	1	11	0	1	47	2	0	5	25	0	0	10	0	2	1	11	0	0	0	0	0	0	0	0.2276941049925079	0.3042813786788264	0.1934654359390121	0.3957334866374709	0.293373321995524
Trachyrincus_murrayi	50	21	8	12	9	0	1	30	1	0	7	11	0	0	10	2	1	0	8	0	0	5	0	0	1	2	0	0	5	0	1	0	6	0	0	5	2	0	0	2		0.2159381283130902		0.3502625931714413	0.1844179992883584
Trachyrincus_scabrus	41	15	7	7	8	0	1	26	1	0	5	8	0	0	7	0	1	2	5	0	0	3	0	0	1	3	0	0	4	0	1	0	2	0	0	3	0	0	2	3		0.1844188292490199		0.3623350511091413	0.1433916852442745
Trematomus_loennbergii	103	46	233	46	0	0	0	82	2	0	3	16	0	0	31	0	0	4	11	0	1	201	2	1	7	21	0	0	31	0	0	4	11	0	0	0	0	0	0	0		0.386276546829648		0.3580651271845367
Triplophysa_siluroides	69	9	23	9	0	0	8	33	6	1	8	13	0	0	5	0	0	3	1	0	4	13	1	0	4	1	0	0	5	0	0	3	1	0	0	0	0	0	0	0	0.232006902683219	0.2596783113944591	0.2915017045070583	0.2523062270820258	0.296171712361102
Triplophysa_tibetana	83	2	15	2	0	0	8	42	5	1	15	12	0	0	1	0	0	0	1	0	1	9	0	0	3	2	0	0	1	0	0	0	1	0	0	0	0	0	0	0	0.2385799204279811	0.268062910598831	0.2143050985269685	0.2177681139299466	0.2951875756698897
Trisopterus_minutus	67	30	17	12	18	0	1	45	1	0	7	13	0	0	16	0	0	1	13	0	0	13	1	1	0	2	0	0	3	0	0	0	9	0	0	13	0	0	1	4		0.2772468580977333		0.3861586264591889	0.3179465771117436
Typhlichthys_subterraneus	48	25	17	9	16	0	0	36	2	0	3	7	0	0	18	0	1	2	4	0	0	11	2	0	1	3	0	0	6	0	1	0	2	0	0	12	0	0	2	2		0.3339562936325188		0.3230584073510782
Verasper_variegatus	50	14	3	8	6	0	2	28	2	0	11	7	0	0	8	1	0	0	5	0	0	3	0	0	0	0	0	0	4	1	0	0	3	0	0	4	0	0	0	2		0.2757996271358256		0.283039323156041	0.2191934329636435
Xiphophorus_couchianus	66	24	7	24	0	0	2	38	4	0	6	16	0	2	13	0	0	1	8	0	0	4	1	0	0	2	0	2	13	0	0	1	8	0	0	0	0	0	0	0		0.2506853455948609	0.17302403936246	0.3107279927175867	0.2143863644941282
Xiphophorus_hellerii	120	11	10	11	0	0	7	60	4	0	16	33	0	0	3	0	0	0	8	0	0	5	1	0	0	4	0	0	3	0	0	0	8	0	0	0	0	0	0	0	0.2830071019678899	0.2708995374464609	0.1706451855700784	0.3216622150917839	0.2472029270362942
Xiphophorus_maculatus	114	13	9	13	0	0	7	60	4	0	13	30	0	1	3	0	0	4	5	0	0	4	1	0	2	2	0	1	3	0	0	4	5	0	0	0	0	0	0	0	0.2812687398416397	0.2712356829340956	0.1771391016688778	0.322474475027028	0.2615030646308331
Zeus_faber	59	15	18	5	10	0	1	34	4	0	4	16	0	0	5	0	0	0	10	0	0	8	0	0	4	6	0	0	1	0	0	0	4	0	0	4	0	0	0	6		0.2295148940524912	0.1776493047872648	0.2661363824396325	0.1483155397079296

## Sheet: Genome sizes
Table 1
Species	Assembly_genome_size	C-value	Expected_genome_size
Acanthochaenus_luetkenii	545759480
Acanthochromis_polyacanthus	991584656	0.94	919.32
Acipenser_ruthenus	1830484458	1.87	1828.86
Ageneiosus_marmoratus	1030000983
Ameiurus_melas	868496679
Amphilophus_citrinellus	844902565
Amphiprion_ocellaris	880720895
Amphiprion_percula	908939294	0.96	938.88
Anabarilius_grahami	991887266
Anabas_testudineus	555658001
Anarrhichthys_ocellatus	612774492
Anguilla_anguilla	1018701900	1.11	1085.58
Anguilla_japonica	966917315
Anguilla_marmorata	882006954
Anguilla_megastoma	877765645
Anguilla_obscura	882390062
Anguilla_rostrata	1413032609	1.40	1369.2
Anoplogaster_cornuta	404844788
Anoplopoma_fimbria	699326415	0.71	694.38
Antennarius_striatus	441856641
Aphyosemion_australe	868348903
Arapaima_gigas	667351951	0.81	792.18
Archocentrus_centrarchus	932930362
Arctogadus_glacialis	428791846
Astatotilapia_calliptera	880428986
Astyanax_mexicanus_CF	1284380570
Astyanax_mexicanus_SF	1335239194
Austrofundulus_limnaeus	866963281
Bagarius_yarrelli	570806968
Bathygadus_melanobranchus	431202967
Benthosema_glaciale	676314385
Beryx_splendens	533267752	0.85	831.3
Betta_splendens	441388503	0.63	616.14
Boleophthalmus_pectinirostris	955735039
Boreogadus_saida	412070465	0.88	860.64
Borostomias_antarcticus	430362827
Bregmaceros_cantori	1144104325
Brosme_brosme	412731310
Brotula_barbata	485061200
Callopanchax_toddi	853385936
Carapus_acus	387834307
Carassius_auratus	1820635050	1.60	1564.8
Cebidichthys_violaceus	593001491	0.81	792.18
Cetomimus	404871927
Chaenocephalus_aceratus	623452208
Channa_argus	644129659	0.63	616.14
Chanos_chanos	656912816
Chatrabus_melanurus	1128442880
Chionodraco_hamatus	829466164	1.83	1789.74
Chionodraco_myersi	1120102150
Chromis_chromis	834429411	1.32	1290.96
Cirrhinus_molitorella	920272578
Clarias_batrachus	821750104	0.92	899.76
Clarias_macrocephalus	883399353
Clupea_harengus	725670187
Coilia_nasus	812159898
Collichthys_lucidus	877615421
Colossoma_macropomum	2314107020	1.50	1467
Coregonus	2068074305	2.44	2386.32
Coreoperca_whiteheadi	712451466
Coryphaenoides_rupestris	829208733
Cottoperca_gobio	609391784
Cottus_rhenanus	563609416
Culter_alburnus	1017706352
Cyclopterus_lumpus	572902877
Cynoglossus_semilaevis	470182763
Cyprinodon_nevadensis	1011849000
Cyprinodon_variegatus	1035184475	1.60	1564.8
Cyprinus_carpio	1713658011	1.61	1574.58
Cyttopsis_rosea	546506150
Dactylopterus_volitans	576982700
Danionella_dracula	665208374
Danionella_translucida	735303417
Danio_rerio	1679186873	1.68	1643.04
Datnioides_undecimradiatus	595034438
Denticeps_clupeoides	567401054
Dicentrarchus_labrax	675917103	0.78	762.84
Diretmoides_pauciradiatus	672603014
Diretmus_argenteus	302363458
Dissostichus_mawsoni	926363279	01.02	997.56
Dunckerocampus_dactyliophorus	618747239
Echeneis_naucrates	544229245	0.68	665.04
Electrophorus_electricus	551880868
Entelurus_aequoreus	556773907
Epinephelus_coioides	1023559032
Epinephelus_fuscoguttatus	1046995804
Epinephelus_lanceolatus	1087399367
Epinephelus_moara	1030460988
Esox_lucius	940906978	0.85	831.3
Etheostoma_spectabile	854790067
Fistularia_tabacaria	593175436
Fundulus_heteroclitus	1021898560	1.29	1261.62
Gadiculus_argenteus	396767394
Gadus_chalcogrammus	448868398
Gadus_morhua	832114588	0.93	909.54
Gambusia_affinis	598663367	0.75	733.5
Gambusia_holbrooki	764985754	0.86	841.08
Gasterosteus_aculeatus	461533448	0.58	567.24
Gephyroberyx_darwinii	535045983
Gouania_willdenowi	937150793
Guentherus_altivela	539598795
Gymnarchus_niloticus	653962364
Gymnodraco_acuticeps	996888495
Haplochromis_burtoni	831411547	0.97	948.66
Harpagifer_antarcticus	941503312
Helostoma_temminkii	599808025
Hippocampus_comes	493775940
Hippocampus_kuda	444947940	01.03	1007.34
Hippocampus_whitei	432755118
Hippoglossus_hippoglossus	596792676	0.73	713.94
Holocentrus_rufus	649757301
Hoplostethus_atlanticus	520173038	0.63	616.14
Hucho_Hucho	2487549814
Hypophthalmichthys_molitrix	1104676189	0.97	948.66
Hypophthalmichthys_nobilis	1012063666
Hypoplectrus_puella	612290098
Ictalurus_punctatus	783274721	0.99	968.22
Kryptolebias_hermaphroditus	683986837
Kryptolebias_marmoratus	680366784
Labeo_catla	1019782285
Labeo_rohita	1484730970
Labeotropheus_fuelleborni	70858381
Labrus_bergylta	805480521
Laemonema_laureysi	306494646
Lampris_guttatus	849277706
Lamprogrammus_exutus	492850272
Larimichthys_crocea	657939657
Larimichthys_polyactis	694446753
Lateolabrax_maculatus	586070130
Lates_calcarifer	668464831	0.70	684.6
Lepisosteus_oculatus	945878036	1.39	1359.42
Lesueurigobius_sanzi	810626388
Leuciscus_waleckii	752538629
Liparis_tanakae	498979456
Lophius_piscatorius	747363853
Lota_lota	397499185
Lucifuga_dentata	630651555
Lythrypnus_dalli	830691505
Maccullochella_peelii	633241041	0.83	811.74
Macquaria_ambigua	661429323
Macquaria_australasica	675976139
Macroramphosus_scolopax	417659696
Macrourus_berglax	399875629	0.94	919.32
Malacocephalus_occidentalis	350339566
Mastacembelus_armatus	591951587
Maylandia_zebra	957485262
Mchenga_conophoros	73425564
Megalobrama_amblycephala	1087899576	1.12	1095.36
Melanochromis_auratus	68238634
Melanogrammus_aeglefinus	652790733
Melanonus_zugmayeri	432902915
Merlangius_merlangus	423942190
Merluccius_capensis	414317329
Merluccius_merluccius	401034705
Merluccius_polli	401149128
Micropterus_floridanus	1001521525
Miichthys_miiuy	619300777
Mola_mola	639451992	0.84	821.52
Molva_molva	437480619
Monocentris_japonicus	556023515
Monopterus_albus	684144148	0.62	606.36
Mora_moro	344961111	0.75	733.5
Mormyrus_iriodes	756950169
Morone_chrysops	620984155
Morone_saxatilis	598109547	0.89	870.42
Mullus_surmuletus	469313838	0.65	635.7
Muraenolepis_marmoratus	416390766
Myoxocephalus_scorpius	520316443	0.87	850.86
Myripristis_jacobus	720396841
Myripristis_murdjan	835254674
Neogobius_melanostomus	1003738541	1.27	1242.06
Neolamprologus_brichardi	847910432
Neoniphon_sammara	659225728	0.82	801.96
Neostethus_bicornis	778440790
Nerophis_ophidion	976361201	1.78	1740.84
Nibea_albiflora	574466150
Nothobranchius_furzeri	1242498532
Nothobranchius_kuhntae	1122656415
Notolabrus_celidotus	846760650
Notothenia_coriiceps	636595335
Ompok_bimaculatus	718108919
Oncorhynchus_keta	1853087674	2.49	2435.22
Oncorhynchus_kisutch	2375911594	2.60	2542.8
Oncorhynchus_mykiss	2178999613	1.87	1828.86
Oncorhynchus_nerka	1927125257	2.77	2709.06
Oncorhynchus_tshawytscha	2425713975	2.45	2396.1
Onychostoma_macrolepis	886569841
Ophiodon_elongatus	635567917
Oplegnathus_fasciatus	766301214	0.93	909.54
Opsanus_beta	1028783780	3.00	2934
Oreochromis_aureus	918953803	1.21	1183.38
Oreochromis_niloticus	1005681550	0.95	929.1
Oreochromis_spilurus	764974731	0.95	929.1
Orestias_ascotanensis	696366514
Oryzias_javanicus	809679899	0.87	850.86
Oryzias_latipes	734057086	0.87	850.86
Oryzias_melastigma	779452910
Oryzias_sinensis	813986518
Osmerus_eperlanus	342758722	0.62	606.36
Oxygymnocypris_stewartii	1849224471
Pachypanchax_playfairii	669774067	0.73	713.94
Pagrus_major	875465402	0.93	909.54
Pampus_argenteus	350448509
Pangasianodon_hypophthalmus	758990195
Parablennius_parvicornis	599249148
Paralichthys_olivaceus	545775252	0.71	694.38
Parambassis_ranga	551012959
Paramormyrops_kingsleyae	799421083
Parasudis_fraserbrunneri	707987062
Perca_flavescens	877439799	0.92	899.76
Perca_fluviatilis	951362726	0.90	880.2
Percopsis_transmontana	458089168
Periophthalmodon_schlosseri	679761122	0.96	938.88
Periophthalmus_magnuspinnatus	701696780
Petrochromis_trewavasae	917573940
Phycis_blennoides	416766999
Phycis_phycis	346335180
Pimephales_promelas	957809772	1.11	1085.58
Planiliza_haematocheilus	747342729
Plectropomus_leopardus	895688574	01.04	1017.12
Poecilia_formosa	748923461	0.75	733.5
Poecilia_latipinna	815144743	0.93	909.54
Poecilia_mexicana	801711499	0.70	684.6
Poecilia_reticulata	731622281	0.77	753.06
Poeciliopsis_occidentalis	724239826	0.68	665.04
Poeciliopsis_retropinna	621858691
Poeciliopsis_turrubarensis	596996646
Pollachius_virens	394927939
Polymixia_japonica	554895936
Poropuntius_huangchuchieni	760177161
Protosalanx_chinensis	466693640
Pseudochaenichthys_georgianus	1026101545
Pseudochromis_fuscus	657041210	0.82	801.96
Pseudoliparis	840640641
Pseudopleuronectes_yokohamae	547831023	0.67	655.26
Pundamilia_nyererei	830133247
Pungitius_pungitius	521165887
Pygocentrus_nattereri	1285352492
Regalecus_glesne	656003707
Reinhardtius_hippoglossoides	677540803
Rhamphochromis_esox	71295074
Rondeletia_loricata	568597941
Salarias_fasciatus	797490645	0.83	811.74
Salmo_salar	2966890203	2.98	2914.44
Salmo_trutta	2371880186	2.90	2836.2
Salvelinus	2169536488	2.86	2797.08
Sander_lucioperca	900461225	1.14	1114.92
Sander_vitreus	782907723	01.06	1036.68
Sardina_pilchardus	641491539
Scartelaos_histophorus	695008792
Scleropages_formosus	784546363
Scophthalmus_maximus	524979463	0.86	841.08
Sebastes_aleutianus	899650391
Sebastes_koreanus	725092264
Sebastes_minor	681652711
Sebastes_nigrocinctus	746044620
Sebastes_norvegicus	717740616
Sebastes_nudus	724045237
Sebastes_rubrivinctus	756296653
Sebastes_schlegelii	728476695
Sebastes_steindachneri	648011071
Selene_dorsalis	528779420
Seriola_dumerili	677686174	0.74	723.72
Seriola_lalandi	732509836	0.70	684.6
Seriola_quinqueradiata	627268966	0.83	811.74
Seriola_rivoliana	666141578
Simochromis_diagramma	848827444
Siniperca_chuatsi	755045244	0.80	782.4
Siniperca_knerii	723564461
Siniperca_scherzeri	736162835
Sinocyclocheilus_anshuiensis	1632701648
Sinocyclocheilus_grahami	1750271176	2.35	2298.3
Sinocyclocheilus_rhinocerous	1655769822
Sparus_aurata	833578411	0.95	929.1
Sphaeramia_orbicularis	1342662642
Spondyliosoma_cantharus	680472139
Stegastes_partitus	800491834
Stylephorus_chordatus	488488587
Symphodus_melops	533823763
Syngnathus_acus	324331233
Syngnathus_floridae	367727558	0.64	625.92
Syngnathus_rostellatus	283186098
Syngnathus_typhle	314580961	0.55	537.9
Tachysurus_fulvidraco	713794198
Takifugu_bimaculatus	371675663
Takifugu_flavidus	366286831
Takifugu_rubripes	384110215	0.40	391.2
Tenualosa_ilisha	710279582
Tetraodon_nigroviridis	358618246	0.35	342.3
Thalassoma_bifasciatum	1095910316	0.98	958.44
Thalassophryne_amazonica	2446592878
Thamnaconus_septentrionalis	474309635
Thunnus_albacares	728212003	0.90	880.2
Thunnus_orientalis	786596543
Thunnus_thynnus	648208697	0.80	782.4
Thymallus_thymallus	1564834359	2.15	2102.7
Trachinotus_ovatus	648062395
Trachyrincus_murrayi	452416606
Trachyrincus_scabrus	369861760
Trematomus_loennbergii	1210523816
Triplophysa_siluroides	583428323	1.10	1075.8
Triplophysa_tibetana	652930317
Trisopterus_minutus	334717091
Typhlichthys_subterraneus	555559596
Verasper_variegatus	556789779
Xiphophorus_couchianus	708396389	0.75	733.5
Xiphophorus_hellerii	732906125	0.71	694.38
Xiphophorus_maculatus	704321165	0.76	743.28
Zeus_faber	610433400

## Sheet: BUSCO results
Table 1
Species	Complete BUSCO	Complete and single-copy BUSCOs	Complete and duplicated BUSCOs	Fragmented BUSCOs	Missing BUSCOs	Searched BUSCOs
Acanthochaenus_luetkenii	2305	2268	37	1124	1155	4584
Acanthochromis_polyacanthus	4403	4257	146	87	94	4584
Acipenser_ruthenus	4181	1692	2489	113	290	4584
Ageneiosus_marmoratus	3396	3275	121	411	777	4584
Ameiurus_melas	4229	4074	155	152	203	4584
Amphilophus_citrinellus	4456	4364	92	58	70	4584
Amphiprion_ocellaris	4416	4269	147	83	85	4584
Amphiprion_percula	4444	4335	109	62	78	4584
Anabarilius_grahami	4377	4208	169	102	105	4584
Anabas_testudineus	4460	4354	106	55	69	4584
Anarrhichthys_ocellatus	4343	4207	136	138	103	4584
Anguilla_anguilla	3002	2755	247	563	1019	4584
Anguilla_japonica	4176	3643	533	177	231	4584
Anguilla_marmorata	3800	3365	435	359	425	4584
Anguilla_megastoma	3737	3303	434	394	453	4584
Anguilla_obscura	3730	3290	440	404	450	4584
Anguilla_rostrata	3851	3148	703	316	417	4584
Anoplogaster_cornuta	1578	1548	30	1205	1801	4584
Anoplopoma_fimbria	2399	2021	378	1369	816	4584
Antennarius_striatus	3016	2947	69	814	754	4584
Aphyosemion_australe	4420	4300	120	89	75	4584
Arapaima_gigas	4279	3760	519	161	144	4584
Archocentrus_centrarchus	4412	4288	124	81	91	4584
Arctogadus_glacialis	1458	1434	24	1189	1937	4584
Astatotilapia_calliptera	4388	4271	117	76	120	4584
Astyanax_mexicanus_CF	4313	4130	183	103	168	4584
Astyanax_mexicanus_SF	4316	4152	164	115	153	4584
Austrofundulus_limnaeus	4229	4124	105	184	171	4584
Bagarius_yarrelli	4203	4056	147	155	226	4584
Bathygadus_melanobranchus	2581	2535	46	1057	946	4584
Benthosema_glaciale	1959	1829	130	866	1759	4584
Beryx_splendens	2158	2125	33	1172	1254	4584
Betta_splendens	4418	4297	121	94	72	4584
Boleophthalmus_pectinirostris	4261	4127	134	162	161	4584
Boreogadus_saida	1556	1529	27	1171	1857	4584
Borostomias_antarcticus	1363	1319	44	1015	2206	4584
Bregmaceros_cantori	1104	1080	24	1101	2379	4584
Brosme_brosme	2147	2114	33	1151	1286	4584
Brotula_barbata	4095	4004	91	296	193	4584
Callopanchax_toddi	4426	4339	87	87	71	4584
Carapus_acus	3445	3373	72	574	565	4584
Carassius_auratus	4423	1781	2642	46	115	4584
Cebidichthys_violaceus	4412	4303	109	68	104	4584
Cetomimus	838	823	15	1085	2661	4584
Chaenocephalus_aceratus	2505	2450	55	1190	889	4584
Channa_argus	4451	4329	122	71	62	4584
Chanos_chanos	4396	4158	238	88	100	4584
Chatrabus_melanurus	1371	1343	28	1281	1932	4584
Chionodraco_hamatus	3067	3007	60	738	779	4584
Chionodraco_myersi	3964	3751	213	325	295	4584
Chromis_chromis	3236	3169	67	773	575	4584
Cirrhinus_molitorella	1625	1575	50	1371	1588	4584
Clarias_batrachus	4039	3872	167	204	341	4584
Clarias_macrocephalus	4008	3853	155	300	276	4584
Clupea_harengus	4125	3971	154	96	363	4584
Coilia_nasus	3824	3668	156	170	590	4584
Collichthys_lucidus	4374	4219	155	109	101	4584
Colossoma_macropomum	3580	1572	2008	521	483	4584
Coregonus	4200	2507	1693	132	252	4584
Coreoperca_whiteheadi	4442	4336	106	63	79	4584
Coryphaenoides_rupestris	3755	3579	176	306	523	4584
Cottoperca_gobio	4260	4137	123	101	223	4584
Cottus_rhenanus	2512	2471	41	1203	869	4584
Culter_alburnus	4364	4175	189	99	121	4584
Cyclopterus_lumpus	4382	4276	106	88	114	4584
Cynoglossus_semilaevis	4405	4286	119	88	91	4584
Cyprinodon_nevadensis	3317	3247	70	586	681	4584
Cyprinodon_variegatus	4401	4273	128	96	87	4584
Cyprinus_carpio	3921	2854	1067	236	427	4584
Cyttopsis_rosea	2493	2440	53	1131	960	4584
Dactylopterus_volitans	3382	3270	112	620	582	4584
Danionella_dracula	4355	3390	965	91	138	4584
Danionella_translucida	4123	3938	185	139	322	4584
Danio_rerio	4197	3990	207	165	222	4584
Datnioides_undecimradiatus	4461	4238	223	62	61	4584
Denticeps_clupeoides	4326	3998	328	130	128	4584
Dicentrarchus_labrax	4397	4316	81	77	110	4584
Diretmoides_pauciradiatus	2176	2139	37	1197	1211	4584
Diretmus_argenteus	760	748	12	978	2846	4584
Dissostichus_mawsoni	4200	4059	141	188	196	4584
Dunckerocampus_dactyliophorus	3992	3889	103	351	241	4584
Echeneis_naucrates	4460	4358	102	59	65	4584
Electrophorus_electricus	4220	4056	164	182	182	4584
Entelurus_aequoreus	979	961	18	1218	2387	4584
Epinephelus_coioides	4380	4243	137	107	97	4584
Epinephelus_fuscoguttatus	4468	4360	108	46	70	4584
Epinephelus_lanceolatus	4442	4315	127	69	73	4584
Epinephelus_moara	4452	4339	113	61	71	4584
Esox_lucius	4408	4237	171	80	96	4584
Etheostoma_spectabile	4301	4140	161	70	213	4584
Fistularia_tabacaria	4155	4063	92	253	176	4584
Fundulus_heteroclitus	4378	4291	87	105	101	4584
Gadiculus_argenteus	1544	1517	27	1112	1928	4584
Gadus_chalcogrammus	1801	1767	34	1206	1577	4584
Gadus_morhua	4062	3977	85	308	214	4584
Gambusia_affinis	4379	4280	99	119	86	4584
Gambusia_holbrooki	4139	3989	150	281	164	4584
Gasterosteus_aculeatus	4419	4333	86	92	73	4584
Gephyroberyx_darwinii	3313	3246	67	701	570	4584
Gouania_willdenowi	4338	4198	140	117	129	4584
Guentherus_altivela	442	436	6	875	3267	4584
Gymnarchus_niloticus	3984	3627	357	297	303	4584
Gymnodraco_acuticeps	4233	4118	115	140	211	4584
Haplochromis_burtoni	4439	4343	96	72	73	4584
Harpagifer_antarcticus	4255	4070	185	90	239	4584
Helostoma_temminkii	4247	4148	99	216	121	4584
Hippocampus_comes	4321	4190	131	134	129	4584
Hippocampus_kuda	3820	3708	112	411	353	4584
Hippocampus_whitei	3926	3835	91	362	296	4584
Hippoglossus_hippoglossus	4439	4326	113	69	76	4584
Holocentrus_rufus	3746	3642	104	516	322	4584
Hoplostethus_atlanticus	3249	3176	73	773	562	4584
Hucho_Hucho	4119	2228	1891	161	304	4584
Hypophthalmichthys_molitrix	4009	3867	142	268	307	4584
Hypophthalmichthys_nobilis	3889	3773	116	365	330	4584
Hypoplectrus_puella	4437	4328	109	71	76	4584
Ictalurus_punctatus	4261	4106	155	139	184	4584
Kryptolebias_hermaphroditus	4419	4331	88	97	68	4584
Kryptolebias_marmoratus	4405	4313	92	102	77	4584
Labeo_catla	4326	4132	194	108	150	4584
Labeo_rohita	4264	2899	1365	73	247	4584
Labeotropheus_fuelleborni	17	17	0	93	4474	4584
Labrus_bergylta	4385	4142	243	100	99	4584
Laemonema_laureysi	2228	2187	41	1036	1320	4584
Lampris_guttatus	1772	1744	28	1233	1579	4584
Lamprogrammus_exutus	2092	2056	36	1362	1130	4584
Larimichthys_crocea	4464	4375	89	60	60	4584
Larimichthys_polyactis	4007	3923	84	360	217	4584
Lateolabrax_maculatus	4443	4323	120	64	77	4584
Lates_calcarifer	4439	4224	215	71	74	4584
Lepisosteus_oculatus	4220	4141	79	167	197	4584
Lesueurigobius_sanzi	2860	2799	61	757	967	4584
Leuciscus_waleckii	3318	3229	89	422	844	4584
Liparis_tanakae	3839	3735	104	376	369	4584
Lophius_piscatorius	4183	4093	90	212	189	4584
Lota_lota	2208	2172	36	1071	1305	4584
Lucifuga_dentata	4249	4154	95	194	141	4584
Lythrypnus_dalli	1926	1850	76	867	1791	4584
Maccullochella_peelii	4331	4229	102	171	82	4584
Macquaria_ambigua	4424	4326	98	92	68	4584
Macquaria_australasica	4462	4371	91	55	67	4584
Macroramphosus_scolopax	4119	4011	108	268	197	4584
Macrourus_berglax	1531	1481	50	1137	1916	4584
Malacocephalus_occidentalis	1848	1817	31	1130	1606	4584
Mastacembelus_armatus	4456	4348	108	48	80	4584
Maylandia_zebra	4448	4301	147	65	71	4584
Mchenga_conophoros	22	21	1	93	4469	4584
Megalobrama_amblycephala	4247	4092	155	119	218	4584
Melanochromis_auratus	12	12	0	89	4483	4584
Melanogrammus_aeglefinus	4162	4033	129	200	222	4584
Melanonus_zugmayeri	2344	2307	37	1041	1199	4584
Merlangius_merlangus	1699	1668	31	1141	1744	4584
Merluccius_capensis	1785	1757	28	1243	1556	4584
Merluccius_merluccius	1638	1613	25	1198	1748	4584
Merluccius_polli	1542	1523	19	1270	1772	4584
Micropterus_floridanus	3350	3264	86	822	412	4584
Miichthys_miiuy	4226	4067	159	157	201	4584
Mola_mola	4390	4266	124	101	93	4584
Molva_molva	2189	2148	41	1124	1271	4584
Monocentris_japonicus	3438	3361	77	703	443	4584
Monopterus_albus	4372	4269	103	102	110	4584
Mora_moro	2006	1978	28	1110	1468	4584
Mormyrus_iriodes	3716	3415	301	432	436	4584
Morone_chrysops	4093	4003	90	335	156	4584
Morone_saxatilis	4274	4177	97	140	170	4584
Mullus_surmuletus	3374	3268	106	697	513	4584
Muraenolepis_marmoratus	1626	1602	24	1230	1728	4584
Myoxocephalus_scorpius	2688	2637	51	1001	895	4584
Myripristis_jacobus	3631	3527	104	562	391	4584
Myripristis_murdjan	4436	4297	139	65	83	4584
Neogobius_melanostomus	4115	3961	154	208	261	4584
Neolamprologus_brichardi	4328	4235	93	138	118	4584
Neoniphon_sammara	3536	3440	96	598	450	4584
Neostethus_bicornis	4327	4187	140	119	138	4584
Nerophis_ophidion	1529	1503	26	1158	1897	4584
Nibea_albiflora	4469	4365	104	59	56	4584
Nothobranchius_furzeri	4316	4235	81	148	120	4584
Nothobranchius_kuhntae	4332	4220	112	139	113	4584
Notolabrus_celidotus	4322	4210	112	92	170	4584
Notothenia_coriiceps	3731	3640	91	569	284	4584
Ompok_bimaculatus	3859	3668	191	291	434	4584
Oncorhynchus_keta	3933	2322	1611	204	447	4584
Oncorhynchus_kisutch	4354	2195	2159	94	136	4584
Oncorhynchus_mykiss	4147	2376	1771	150	287	4584
Oncorhynchus_nerka	4002	2308	1694	184	398	4584
Oncorhynchus_tshawytscha	4103	2222	1881	136	345	4584
Onychostoma_macrolepis	4374	4201	173	88	122	4584
Ophiodon_elongatus	4204	4070	134	199	181	4584
Oplegnathus_fasciatus	4449	4354	95	68	67	4584
Opsanus_beta	834	821	13	1263	2487	4584
Oreochromis_aureus	4474	4376	98	56	54	4584
Oreochromis_niloticus	4468	4367	101	58	58	4584
Oreochromis_spilurus	3402	3345	57	766	416	4584
Orestias_ascotanensis	4407	4324	83	106	71	4584
Oryzias_javanicus	4392	4285	107	109	83	4584
Oryzias_latipes	4407	4315	92	70	107	4584
Oryzias_melastigma	4447	4344	103	81	56	4584
Oryzias_sinensis	4148	4017	131	232	204	4584
Osmerus_eperlanus	2651	2556	95	882	1051	4584
Oxygymnocypris_stewartii	4260	2414	1846	128	196	4584
Pachypanchax_playfairii	4406	4296	110	105	73	4584
Pagrus_major	2237	2187	50	1212	1135	4584
Pampus_argenteus	426	415	11	1011	3147	4584
Pangasianodon_hypophthalmus	4264	4119	145	139	181	4584
Parablennius_parvicornis	3099	3040	59	762	723	4584
Paralichthys_olivaceus	4429	4336	93	85	70	4584
Parambassis_ranga	4454	4321	133	64	66	4584
Paramormyrops_kingsleyae	4307	3792	515	121	156	4584
Parasudis_fraserbrunneri	1994	1962	32	1077	1513	4584
Perca_flavescens	4438	4337	101	70	76	4584
Perca_fluviatilis	4406	4294	112	87	91	4584
Percopsis_transmontana	3094	3027	67	776	714	4584
Periophthalmodon_schlosseri	3838	3748	90	408	338	4584
Periophthalmus_magnuspinnatus	4213	4119	94	193	178	4584
Petrochromis_trewavasae	4462	4279	183	60	62	4584
Phycis_blennoides	2797	2757	40	826	961	4584
Phycis_phycis	1822	1794	28	1131	1631	4584
Pimephales_promelas	3033	2944	89	641	910	4584
Planiliza_haematocheilus	4439	4087	352	58	87	4584
Plectropomus_leopardus	4309	4170	139	148	127	4584
Poecilia_formosa	4454	4253	201	69	61	4584
Poecilia_latipinna	4392	4254	138	109	83	4584
Poecilia_mexicana	4408	4259	149	86	90	4584
Poecilia_reticulata	4376	4286	90	105	103	4584
Poeciliopsis_occidentalis	4339	4055	284	132	113	4584
Poeciliopsis_retropinna	4441	4354	87	75	68	4584
Poeciliopsis_turrubarensis	4410	4324	86	97	77	4584
Pollachius_virens	1731	1704	27	1117	1736	4584
Polymixia_japonica	3160	3078	82	773	651	4584
Poropuntius_huangchuchieni	1786	1737	49	1214	1584	4584
Protosalanx_chinensis	4297	4112	185	115	172	4584
Pseudochaenichthys_georgianus	4290	4173	117	108	186	4584
Pseudochromis_fuscus	3707	3626	81	507	370	4584
Pseudoliparis	4193	3669	524	160	231	4584
Pseudopleuronectes_yokohamae	1564	1537	27	1509	1511	4584
Pundamilia_nyererei	4429	4338	91	81	74	4584
Pungitius_pungitius	4458	4240	218	66	60	4584
Pygocentrus_nattereri	4332	4146	186	118	134	4584
Regalecus_glesne	2855	2800	55	891	838	4584
Reinhardtius_hippoglossoides	4337	4057	280	103	144	4584
Rhamphochromis_esox	28	28	0	83	4473	4584
Rondeletia_loricata	2348	2299	49	1169	1067	4584
Salarias_fasciatus	4410	4230	180	80	94	4584
Salmo_salar	4223	2301	1922	154	207	4584
Salmo_trutta	4349	2168	2181	78	157	4584
Salvelinus	4066	2470	1596	144	374	4584
Sander_lucioperca	4418	4310	108	84	82	4584
Sander_vitreus	1939	1903	36	1413	1232	4584
Sardina_pilchardus	3149	3035	114	615	820	4584
Scartelaos_histophorus	3431	3366	65	574	579	4584
Scleropages_formosus	4379	3840	539	99	106	4584
Scophthalmus_maximus	4394	4292	102	70	120	4584
Sebastes_aleutianus	3238	3146	92	541	805	4584
Sebastes_koreanus	3305	3243	62	806	473	4584
Sebastes_minor	2372	2330	42	1239	973	4584
Sebastes_nigrocinctus	3804	3708	96	414	366	4584
Sebastes_norvegicus	3225	3167	58	859	500	4584
Sebastes_nudus	2996	2950	46	994	594	4584
Sebastes_rubrivinctus	3692	3610	82	572	320	4584
Sebastes_schlegelii	3199	3140	59	900	485	4584
Sebastes_steindachneri	1382	1362	20	1359	1843	4584
Selene_dorsalis	3821	3739	82	432	331	4584
Seriola_dumerili	4485	4395	90	42	57	4584
Seriola_lalandi	4435	4322	113	66	83	4584
Seriola_quinqueradiata	4459	4360	99	61	64	4584
Seriola_rivoliana	4401	4297	104	61	122	4584
Simochromis_diagramma	4437	4320	117	74	73	4584
Siniperca_chuatsi	4450	4343	107	62	72	4584
Siniperca_knerii	4445	4357	88	66	73	4584
Siniperca_scherzeri	4437	4330	107	72	75	4584
Sinocyclocheilus_anshuiensis	4402	1824	2578	67	115	4584
Sinocyclocheilus_grahami	4311	2315	1996	132	141	4584
Sinocyclocheilus_rhinocerous	4393	1933	2460	67	124	4584
Sparus_aurata	4456	4351	105	65	63	4584
Sphaeramia_orbicularis	4415	4281	134	64	105	4584
Spondyliosoma_cantharus	3815	3723	92	489	280	4584
Stegastes_partitus	4456	4350	106	64	64	4584
Stylephorus_chordatus	1466	1440	26	1158	1960	4584
Symphodus_melops	3566	3491	75	623	395	4584
Syngnathus_acus	4293	4181	112	145	146	4584
Syngnathus_floridae	3398	3311	87	595	591	4584
Syngnathus_rostellatus	4076	3971	105	274	234	4584
Syngnathus_typhle	4295	4169	126	145	144	4584
Tachysurus_fulvidraco	4214	4056	158	167	203	4584
Takifugu_bimaculatus	4214	4075	139	167	203	4584
Takifugu_flavidus	4414	4324	90	80	90	4584
Takifugu_rubripes	4427	4277	150	83	74	4584
Tenualosa_ilisha	3583	3461	122	348	653	4584
Tetraodon_nigroviridis	4167	4050	117	224	193	4584
Thalassoma_bifasciatum	4397	3815	582	102	85	4584
Thalassophryne_amazonica	4006	3856	150	294	284	4584
Thamnaconus_septentrionalis	4262	4162	100	128	194	4584
Thunnus_albacares	4007	3914	93	363	214	4584
Thunnus_orientalis	4054	3862	192	214	316	4584
Thunnus_thynnus	1621	1575	46	1588	1375	4584
Thymallus_thymallus	4234	2515	1719	112	238	4584
Trachinotus_ovatus	4348	4221	127	122	114	4584
Trachyrincus_murrayi	3526	3434	92	552	506	4584
Trachyrincus_scabrus	2441	2394	47	1029	1114	4584
Trematomus_loennbergii	4132	3799	333	212	240	4584
Triplophysa_siluroides	4265	4118	147	158	161	4584
Triplophysa_tibetana	4348	4163	185	106	130	4584
Trisopterus_minutus	1514	1496	18	1097	1973	4584
Typhlichthys_subterraneus	2607	2557	50	973	1004	4584
Verasper_variegatus	4436	4336	100	77	71	4584
Xiphophorus_couchianus	3935	3836	99	197	452	4584
Xiphophorus_hellerii	4448	4334	114	79	57	4584
Xiphophorus_maculatus	4465	4362	103	54	65	4584
Zeus_faber	2241	2206	35	1224	1119	4584

## Sheet: Olfactory epithelium
	Table 1
Species name in Eschmeyer's Catalog of Fishes (http://researcharchive.calacademy.org/research/ichthyology/catalog/fishcatmain.asp) 20 February 2021	Species name in literature	Lamellae_number	Binary_coding (0, 1, 2 lamellae = non-ML, 3 or more lamellae = ML)	Referenced_Inferred (Referenced = Directly from literature, Inferred = Data in literature only available for species of the same genus)	Source	Source link	Rosette OR non-Rosette shape epithelium (Only tetraodontiformes)
Mormyrus_iriodes	Mormyrus_iriodes		ML	Referenced	Hara, T. and B. Zielinski. 2006. Fish Physiology Vol 25: Sensory Systems Neuroscience. Academic Press.	https://books.google.fr/books?id=KpXBu4y4XNIC&printsec=frontcover&hl=fr#v=onepage&q&f=false
Anguilla_anguilla	Anguilla_anguilla	187	ML	Referenced	Atta, K.I. 2013. Morphological, anatomical and histological studies on the olfactory organs and eyes of teleost fish: Anguilla anguilla in relation to its feeding habits. Journal of Basic & Applied Zoology 66:101-108.	https://www.sciencedirect.com/science/article/pii/S2090989613000404
Anguilla_japonica	Anguilla_japonica	108	ML	Referenced	Kasumyan, A.O. 2004. The olfactory system in fish: structure, function, and role in behavior. Journal of Ichthyology 44, Suppl. 2:S180–S223.
Conger_conger	Conger_conger		ML	Referenced	Hara, T. and B. Zielinski. 2006. Fish Physiology Vol 25: Sensory Systems Neuroscience. Academic Press.
Conger_myriaster	Conger_myriaster		ML	Referenced	Hara, T. and B. Zielinski. 2006. Fish Physiology Vol 25: Sensory Systems Neuroscience. Academic Press.
Clupea_harengus	Clupea_harengus		ML	Referenced	Hara, T. and B. Zielinski. 2006. Fish Physiology Vol 25: Sensory Systems Neuroscience. Academic Press.
Carassius_auratus	Carassius_auratus	16	ML	Referenced	Stewart, J.S., P.C. Brunjes. 1990. Olfactory bulb and sensory epithelium in Goldfish: morphological alterations accompanying growth. Developmental Brain Research 54:187-193.	https://sci-hub.st/https://www.sciencedirect.com/science/article/abs/pii/016538069090141K
Cyprinus_carpio	Cyprinus_carpio		ML	Referenced	Hara, T. and B. Zielinski. 2006. Fish Physiology Vol 25: Sensory Systems Neuroscience. Academic Press.
Danio_rerio	Danio_rerio	18	ML	Referenced	Hara, T. and B. Zielinski. 2006. Fish Physiology Vol 25: Sensory Systems Neuroscience. Academic Press. Hansen A. and E. Zeiske.1998. The peripheral olfactory organ of the zebrafish, Danio rerio: an ultrastructural study. Chemical Senses 23(1):39-48.	https://watermark.silverchair.com/23-1-39.pdf?token=AQECAHi208BE49Ooan9kkhW_Ercy7Dm3ZL_9Cf3qfKAc485ysgAAAqUwggKhBgkqhkiG9w0BBwagggKSMIICjgIBADCCAocGCSqGSIb3DQEHATAeBglghkgBZQMEAS4wEQQMrDedFRYwqP1P-YgOAgEQgIICWC4rfUqJT_yECPru4RXj6nUGyxg62YBpbAmiMJPvsrzDDjvGcFI-d0LGu-3aJ7K_1jD6pwyTeUSb9k8ui8eZP6PquhGrDDqOrYUWOVvxZq23ES_KFeGiOQ-I4Dg6eB8qOfJh7lLxP_OnzKPCJU9Vx72NzgBGhHFX2L1de9g3V1SCzhQxCNQ3XIe4zByCi2T…
Phoxinus_phoxinus	Phoxinus_phoxinus		ML	Referenced	Hara, T. and B. Zielinski. 2006. Fish Physiology Vol 25: Sensory Systems Neuroscience. Academic Press.
Tinca_tinca	Tinca_tinca		ML	Referenced	Hara, T. and B. Zielinski. 2006. Fish Physiology Vol 25: Sensory Systems Neuroscience. Academic Press.
Ictalurus_punctatus	Ictalurus_punctatus	60	ML	Referenced	Hara, T. and B. Zielinski. 2006. Fish Physiology Vol 25: Sensory Systems Neuroscience. Academic Press.
Plotosus_lineatus	Plotosus_lineatus		ML	Referenced	Hara, T. and B. Zielinski. 2006. Fish Physiology Vol 25: Sensory Systems Neuroscience. Academic Press.
Esox_lucius	Esox_lucius	14	ML	Referenced	Hara, T. and B. Zielinski. 2006. Fish Physiology Vol 25: Sensory Systems Neuroscience. Academic Press. Kirschbaum, F. and K. Formicki. 2019. The Histology of Fishes. CRC Press.	PDF
Oncorhynchus_mykiss	Oncorhynchus_mykiss	18	ML	Referenced	Hara, T. and B. Zielinski. 2006. Fish Physiology Vol 25: Sensory Systems Neuroscience. Academic Press.
Salmo_trutta	Salmo_trutta	15	ML	Referenced	Hara, T. and B. Zielinski. 2006. Fish Physiology Vol 25: Sensory Systems Neuroscience. Academic Press. Moran D.T., J.C. Rowley III, G.R. Aiken, and B.W. Jafek. 1992. Ultrastructural neurobiology of the olfactory mucosa of the Brown Trout, Salmo trutta. Microscopy Research and Technique 23(1):28-48.	https://sci-hub.st/https://onlinelibrary.wiley.com/doi/abs/10.1002/jemt.1070230104
Salvelinus_alpinus	Salvelinus_alpinus_alpinus		ML	Referenced	Hara, T. and B. Zielinski. 2006. Fish Physiology Vol 25: Sensory Systems Neuroscience. Academic Press.
Coregonus_clupeaformis	Coregonus_clupeaformis	14	ML	Referenced	Hara, T. and B. Zielinski. 2006. Fish Physiology Vol 25: Sensory Systems Neuroscience. Academic Press.
Melanogrammus_aeglefinus	Melanogrammus_aeglefinus		ML	Referenced	Hara, T. and B. Zielinski. 2006. Fish Physiology Vol 25: Sensory Systems Neuroscience. Academic Press.
Gadus_morhua	Gadus_morhua		ML	Referenced	Hara, T. and B. Zielinski. 2006. Fish Physiology Vol 25: Sensory Systems Neuroscience. Academic Press.
Lota_lota	Lota_lota		ML	Referenced	Hara, T. and B. Zielinski. 2006. Fish Physiology Vol 25: Sensory Systems Neuroscience. Academic Press.
Muraenolepis_marmorata	Muraenolepis_microps		ML	Referenced	Hara, T. and B. Zielinski. 2006. Fish Physiology Vol 25: Sensory Systems Neuroscience. Academic Press.
Cololabis_saira	Cololabis_saira	1	non-ML	Referenced	Hara, T. and B. Zielinski. 2006. Fish Physiology Vol 25: Sensory Systems Neuroscience. Academic Press.
Hyporhamphus_sajori	Hyporhamphus_sajori	1	non-ML	Referenced	Hara, T. and B. Zielinski. 2006. Fish Physiology Vol 25: Sensory Systems Neuroscience. Academic Press.
Glossolepis_incisa	Glossolepis_incisus		ML	Referenced	Hara, T. and B. Zielinski. 2006. Fish Physiology Vol 25: Sensory Systems Neuroscience. Academic Press.
Oryzias_latipes	Oryzias_latipes	0	non-ML	Referenced	Hara, T. and B. Zielinski. 2006. Fish Physiology Vol 25: Sensory Systems Neuroscience. Academic Press.
Cheilopogon_agoo	Cheilopogon_agoo	1	non-ML	Referenced	Hara, T. and B. Zielinski. 2006. Fish Physiology Vol 25: Sensory Systems Neuroscience. Academic Press.
Austrofundulus_transilis	Austrofundulus_transilis	0	non-ML	Referenced	Hara, T. and B. Zielinski. 2006. Fish Physiology Vol 25: Sensory Systems Neuroscience. Academic Press.
Austrolebias_nigripinnis	Austrolebias_nigripinnis	0	non-ML	Referenced	Hara, T. and B. Zielinski. 2006. Fish Physiology Vol 25: Sensory Systems Neuroscience. Academic Press.
Rivulus_cylindraceus	Rivulus_cylindraceus	0	non-ML	Referenced	Hara, T. and B. Zielinski. 2006. Fish Physiology Vol 25: Sensory Systems Neuroscience. Academic Press.
Fundulus_chrysotus	Fundulus_chrysotus		ML	Referenced	Hara, T. and B. Zielinski. 2006. Fish Physiology Vol 25: Sensory Systems Neuroscience. Academic Press.
Valencia_hispanica	Valencia_hispanica		ML	Referenced	Hara, T. and B. Zielinski. 2006. Fish Physiology Vol 25: Sensory Systems Neuroscience. Academic Press.
Xiphophorus_hellerii	Xiphophorus_hellerii		ML	Referenced	Hara, T. and B. Zielinski. 2006. Fish Physiology Vol 25: Sensory Systems Neuroscience. Academic Press.
Moema_peruensis	Aphyolebias_peruensis	0	non-ML	Referenced	Hara, T. and B. Zielinski. 2006. Fish Physiology Vol 25: Sensory Systems Neuroscience. Academic Press.
Rudarius_ercodes	Rudarius_ercodes	0	non-ML	Referenced	Hara, T. and B. Zielinski. 2006. Fish Physiology Vol 25: Sensory Systems Neuroscience. Academic Press.
Thamnaconus_modestus	Thamnaconus_modestus	1	non-ML	Referenced	Hara, T. and B. Zielinski. 2006. Fish Physiology Vol 25: Sensory Systems Neuroscience. Academic Press.
Takifugu_alboplumbeus	Takifugu_niphobles		ML	Referenced	Hara, T. and B. Zielinski. 2006. Fish Physiology Vol 25: Sensory Systems Neuroscience. Academic Press.		non-rosette
Hippocampus_coronatus	Hippocampus_coronatus	0	non-ML	Referenced	Hara, T. and B. Zielinski. 2006. Fish Physiology Vol 25: Sensory Systems Neuroscience. Academic Press.
Syngnathus_acus	Syngnathus_acus	0	non-ML	Referenced	Hara, T. and B. Zielinski. 2006. Fish Physiology Vol 25: Sensory Systems Neuroscience. Academic Press.
Syngnathus_floridae	Syngnathus_floridae	0	non-ML	Referenced	Hara, T. and B. Zielinski. 2006. Fish Physiology Vol 25: Sensory Systems Neuroscience. Academic Press.
Syngnathus_rostellatus	Syngnathus_rostellatus	0	non-ML	Referenced	Hara, T. and B. Zielinski. 2006. Fish Physiology Vol 25: Sensory Systems Neuroscience. Academic Press.
Syngnathus_typhle	Syngnathus_typhle	0	non-ML	Referenced	Hara, T. and B. Zielinski. 2006. Fish Physiology Vol 25: Sensory Systems Neuroscience. Academic Press.
Spinachia_spinachia	Spinachia_spinachia	1	non-ML	Referenced	Hara, T. and B. Zielinski. 2006. Fish Physiology Vol 25: Sensory Systems Neuroscience. Academic Press.
Gasterosteus_aculeatus	Gasterosteus_aculeatus	2	non-ML	Referenced	Hara, T. and B. Zielinski. 2006. Fish Physiology Vol 25: Sensory Systems Neuroscience. Academic Press.
Monopterus_albus	Monopterus_albus	0	non-ML	Referenced	Hara, T. and B. Zielinski. 2006. Fish Physiology Vol 25: Sensory Systems Neuroscience. Academic Press.
Acanthogobius_flavimanus	Acanthogobius_flavimanus	1	non-ML	Referenced	Hara, T. and B. Zielinski. 2006. Fish Physiology Vol 25: Sensory Systems Neuroscience. Academic Press.
Ammodytes_personatus	Ammodytes_personatus	1	non-ML	Referenced	Hara, T. and B. Zielinski. 2006. Fish Physiology Vol 25: Sensory Systems Neuroscience. Academic Press.
Chelon_labrosus	Chelon_labrosus		ML	Referenced	Hara, T. and B. Zielinski. 2006. Fish Physiology Vol 25: Sensory Systems Neuroscience. Academic Press.
Chelon_parsia	Chelon_parsia		ML	Referenced	Chakrabarti, P. 2005. Histological and histochemical studies on the olfactory rosette of Mugil parsia (Hamilton). Folia Morphologica 64(1):41-6.	https://journals.viamedica.pl/folia_morphologica/article/view/16189/12827
Echiichthys_vipera	Echiichthys_vipera		ML	Referenced	Hara, T. and B. Zielinski. 2006. Fish Physiology Vol 25: Sensory Systems Neuroscience. Academic Press.
Perca_fluviatilis	Perca_fluviatilis	20	ML	Referenced	Hara, T. and B. Zielinski. 2006. Fish Physiology Vol 25: Sensory Systems Neuroscience. Academic Press.
Toxotes_jaculatrix	Toxotes_jaculatrix		ML	Referenced	Hara, T. and B. Zielinski. 2006. Fish Physiology Vol 25: Sensory Systems Neuroscience. Academic Press.
Sphyraena_acutipinnis	Sphyraena_japonica		ML	Referenced	Hara, T. and B. Zielinski. 2006. Fish Physiology Vol 25: Sensory Systems Neuroscience. Academic Press.
Thunnus_thynnus	Thunnus_thynnus		ML	Referenced	Hara, T. and B. Zielinski. 2006. Fish Physiology Vol 25: Sensory Systems Neuroscience. Academic Press.
Scomber_japonicus	Scomber_japonicus		ML	Referenced	Hara, T. and B. Zielinski. 2006. Fish Physiology Vol 25: Sensory Systems Neuroscience. Academic Press.
Coptodon_zillii	Tilapia_zillii		ML	Referenced	Hara, T. and B. Zielinski. 2006. Fish Physiology Vol 25: Sensory Systems Neuroscience. Academic Press.
Kuhlia_sandvicensis	Kuhlia_sandvicensis		ML	Referenced	Hara, T. and B. Zielinski. 2006. Fish Physiology Vol 25: Sensory Systems Neuroscience. Academic Press.
Labeo_catla	Labeo_catla	75	ML	Referenced	Kasumyan, A.O. 2004. The olfactory system in fish: structure, function, and role in behavior. Journal of Ichthyology 44, Suppl. 2:S180–S223.	https://www.researchgate.net/publication/264977119_The_Olfactory_System_in_Fish_Structure_Function_and_Role_in_Behavior
Gymnothorax_kidako	Gymnothorax_kidako		ML	Referenced	Kasumyan, A.O. 2004. The olfactory system in fish: structure, function, and role in behavior. Journal of Ichthyology 44, Suppl. 2:S180–S223.
Paralichthys_olivaceus	Paralichthys_olivaceus	20	ML	Referenced	Kasumyan, A.O. 2004. The olfactory system in fish: structure, function, and role in behavior. Journal of Ichthyology 44, Suppl. 2:S180–S223.
Pleuronichthys_cornutus	Pleuronichthys_cornutus		ML	Referenced	Kasumyan, A.O. 2004. The olfactory system in fish: structure, function, and role in behavior. Journal of Ichthyology 44, Suppl. 2:S180–S223.
Zebrias_zebra	Zebrias_zebra		ML	Referenced	Kasumyan, A.O. 2004. The olfactory system in fish: structure, function, and role in behavior. Journal of Ichthyology 44, Suppl. 2:S180–S223.
Engraulis_japonicus	Engraulis_japonicus		ML	Referenced	Kasumyan, A.O. 2004. The olfactory system in fish: structure, function, and role in behavior. Journal of Ichthyology 44, Suppl. 2:S180–S223.
Sebastes_inermis	Sebastes_inermis		ML	Referenced	Kasumyan, A.O. 2004. The olfactory system in fish: structure, function, and role in behavior. Journal of Ichthyology 44, Suppl. 2:S180–S223.
Platycephalus_indicus	Platycephalus_indicus		ML	Referenced	Kasumyan, A.O. 2004. The olfactory system in fish: structure, function, and role in behavior. Journal of Ichthyology 44, Suppl. 2:S180–S223.
Gambusia_affinis	Gambusia_affinis	0	non-ML	Referenced	Kasumyan, A.O. 2004. The olfactory system in fish: structure, function, and role in behavior. Journal of Ichthyology 44, Suppl. 2:S180–S223.
Scartelaos_histophorus	Scartelaos_histophorus	0	non-ML	Referenced	Kuciel, M., K. Żuwała, and U. Satapoomin. 2013. Comparative morphology (SEM) of the peripheral olfactory organ in the Oxudercinae subfamily (Gobiidae, Perciformes). Zoologischer Anzeiger 252(4):424-430.	https://sci-hub.st/https://www.sciencedirect.com/science/article/abs/pii/S0044523113000247
Pygocentrus_nattereri	Pygocentrus_nattereri	28	ML	Referenced	Ghosh, S.K., B. Pan, and P. Chakrabarti. 2017. Structural organization and functional aspects of the olfactory epithelium of red piranha, Pygocentrus nattereri (Kner, 1858). In: S.K. Sinha, S. Majumdar, (eds) Spare Nature, Damodar Group, Burdwan. pp. 19-35.
Neogobius_melanostomus	Neogobius_melanostomus	1	non-ML	Referenced	Hara, T. and B. Zielinski. 2006. Fish Physiology Vol 25: Sensory Systems Neuroscience. Academic Press.
Mastacembelus_armatus	Mastacembelus_armatus	68	ML	Referenced	Sarkar, S.K., A. Acharya, S. Jana, and S.K. De. 2014. Macro-anatomical variation of the olfactory apparatus in some Indian teleosts with special reference to their ecological habitat. Folia Morphologica 73(2):122-128.	https://www.researchgate.net/publication/262885447_Macro-anatomical_variation_of_the_olfactory_apparatus_in_some_Indian_teleosts_with_special_reference_to_their_ecological_habitat
Lepidocephalichthys_guntea	Lepidocephalichthys_guntea		ML	Referenced	Sarkar, S.K., A. Acharya, S. Jana, and S.K. De. 2014. Macro-anatomical variation of the olfactory apparatus in some Indian teleosts with special reference to their ecological habitat. Folia Morphologica 73(2):122-128.	https://www.researchgate.net/publication/262885447_Macro-anatomical_variation_of_the_olfactory_apparatus_in_some_Indian_teleosts_with_special_reference_to_their_ecological_habitat
Lepisosteus_oculatus	Lepisosteus_oculatus	9	ML	Referenced	Chen, X.‐Y. and G. Arratia. 1994. Olfactory organ of Acipenseriformes and comparison with other actinopterygians: patterns of diversity. Journal of Morphology 222: 241-267.	https://sci-hub.st/https://onlinelibrary.wiley.com/doi/abs/10.1002/jmor.1052220304
Acipenser_ruthenus	Acipenser_ruthenus	21	ML	Referenced	Chen, X.‐Y. and G. Arratia. 1994. Olfactory organ of Acipenseriformes and comparison with other actinopterygians: patterns of diversity. Journal of Morphology 222: 241-267.
Epinephelus_chlorostigma	Epinephelus_chlorostigma		ML	Referenced	Salem, M.A. 2013. Comparative study on the structure of the eye and olfactory organ in two bony fishes in relation to their feeding habits. Egyptian Journal of Zoology 60:189-222.	https://ejz.journals.ekb.eg/article_23813.html
Labeo_rohita	Labeo_rohita	50	ML	Referenced	Bhute, Y.V. and V.V. Baile. 2007. Organization of the olfactory system of the Indian major carp Labeo rohita (Ham.): a scanning and transmission electron microscopy study. Journal of Evolutionary Biochemistry and Physiology 43:342–349.	https://sci-hub.st/https://link.springer.com/article/10.1134/S002209300703009X
Dissostichus_mawsoni	Dissostichus_mawsoni	39	ML	Referenced	Ferrando, S., A. Amaroli, L. Gallus, F. Di Blasi, E. Carlig, M. Rottigni, M. Vacchi, S. J. Parker, and L. Ghigliotti. 2019. Olfaction in the Antarctic Toothfish Dissostichus mawsoni: clues from the morphology and histology of the olfactory rosette and bulb. Polar Biol 42:1081-1091.	https://sci-hub.st/https://link.springer.com/article/10.1007/s00300-019-02496-2
Dicentrarchus_labrax	Dicentrarchus_labrax	40	ML	Referenced	Diaz, J.P., M. Prié-Granié, C. Blasco, T. Noëll, and R. Connes. 2002. Ultrastructural study of the olfactory organ in adult and developing European Sea Bass, Dicentrarchus labrax. Canadian Journal of Zoology 80:1610-1622.	https://sci-hub.st/https://doi.org/10.1139/z02-162
Clarias_batrachus	Clarias_batrachus		ML	Referenced	Kasumyan, A.O. 2004. The olfactory system in fish: structure, function, and role in behavior. Journal of Ichthyology 44, Suppl. 2:S180–S223.
Channa_argus	Channa_argus	16	ML	Referenced	Hara, T. J. 1975. Olfaction in fish. Progress in Neurobiology 5(4):271-335.	https://sci-hub.st/https://pubmed.ncbi.nlm.nih.gov/830087/
Amphiprion_ocellaris	Amphiprion_ocellaris	6	ML	Referenced	Arvedlund, M., T. M. Brolund and L. E. Nielsen. 2003. Morphology and cytology of the olfactory organs in small juvenile Dascyllus aruanus and Amphiprion ocellaris (Pisces: Pomacentridae). Journal of the Marine Biological Association of the United Kingdom 83:1321-1326.	https://sci-hub.st/https://doi.org/10.1017/S0025315403008762
Anabas_testudineus	Anabas_testudineus	8	ML	Referenced	Rahmani, A. R. and S. M. Khan. 1981. Development of the secondary lamellae in the olfactory epithelium of Anabas testudineus. Japanese Journal of Ichthyology 28(2):177-180.	https://www.jstage.jst.go.jp/article/jji1950/28/2/28_2_177/_pdf
Sparus_aurata	Sparus_aurata	35	ML	Referenced	Velez Z., C.C. Roggatz, D.M. Benoit, J.D. Hardege, P. C. Hubbard. 2019. Short- and medium-term exposure to ocean acidification reduces olfactory sensitivity in Gilthead Seabream. Frontiers in Physiology 10.	https://www.frontiersin.org/articles/10.3389/fphys.2019.00731/full
Micropterus_salmoides	Micropterus_salmoides	10	ML	Referenced	Kim, H.T., S.W. Yun and J.Y. Park. 2019. Anatomy, ultrastructure and histology of the olfactory organ of the largemouth bass Micropterus salmoides, Centrarchidae. Applied Microscoscopy 49:18.	https://link.springer.com/article/10.1186/s42649-019-0023-3
Oncorhynchus_keta	Oncorhynchus_keta		ML	Referenced	Kudo, H., M. Shinto, Y. Sakurai, M. Kaeriyama. 2009. Morphometry of olfactory lamellae and olfactory receptor neurons during the life history of Chum Salmon (Oncorhynchus keta). Chemical Senses 34:617-624.	https://academic.oup.com/chemse/article/34/7/617/341879
Trachinocephalus_myops	Synodus_myops		ML	Referenced	Fishelson L., D. Golani, B. Galil, and M. Goren. 2010. Comparison of the nasal olfactory organs of various species of lizardfishes (Teleostei: Aulopiformes: Synodontidae) with additional remarks on the brain. International Journal of Zoology 2010:1-8.	https://www.hindawi.com/journals/ijz/2010/807913/
Heteropneustes_fossilis	Heteropneustes_fossilis		ML	Referenced	Goel, H.R. 1978. Functional anatomy of the olfactory organ in the fresh water teleost, Heteropneustes fossilis (BL.). Okajimas Folia Anatomica Japan 55(5):289-300.	https://sci-hub.st/10.2535/ofaj1936.55.5_289
Scatophagus_argus	Scatophagus_argus		ML	Referenced	Chakrabarti, P. and S.K. Ghosh. 2011. Histological and ultrastructural studies of the olfactory epithelium of Spotted Butter Fish Scatophagus argus (Linnaeus). Folia Morphologica 70(2):74.
Belone_belone	Belone_vulgaris	1	non-ML	Referenced	Hara, T. and B. Zielinski. 2006. Fish Physiology Vol 25: Sensory Systems Neuroscience. Academic Press.
Ostracion_cubicum	Ostracion_tuberculatus	0	non-ML	Referenced	Hara, T. and B. Zielinski. 2006. Fish Physiology Vol 25: Sensory Systems Neuroscience. Academic Press. Tyler J.C. 1980. Osteology, phylogeny, and higher classification of the fishes of the order Plectognathi (Tetraodontiformes). U.S. Department of Commerce, NOAA Technical Report, NMFS Circular 434:1-422.
Omobranchus_elegans	Omobranchus_elegans	0	non-ML	Referenced	Hara, T. and B. Zielinski. 2006. Fish Physiology Vol 25: Sensory Systems Neuroscience. Academic Press.
Triplophysa_dalaica	Triplophysa_dalaica	20	ML	Referenced	Waryani, B., R. Dai, Y. Zhao, C. Zhang, and A.R. Abbasi. 2013. Surface ultrastructure of the olfactory epithelium of Loach Fish, Triplophysa dalaica (Kessler, 1876) (Cypriniformes: Balitoridae: Nemacheilinae). Italian Journal of Zoology, 80:195-203.	https://www.tandfonline.com/doi/full/10.1080/11250003.2013.771711
Ancistrus_dolichopterus	Ancistrus_dolichopterus		ML	Referenced	Tytiuk, O. and Y. Stepanyuk. 2018. New type of development of olfactory rosette of Bushymouth Catfish Ancistrus Dolichopterus. Lesya Ukrainka Eastern European National University Scientific Bulletin, Series: Biological Sciences 4:77-85.	https://journalbio.vnu.edu.ua/index.php/bio/article/view/140
Takifugu_pardalis	Takifugu_pardalis		ML	Referenced	Cox, J.P.L. 2008. Hydrodynamic aspects of fish olfaction. Journal of the Royal Society Interface 5(23):575-593.	https://www.ncbi.nlm.nih.gov/pmc/articles/PMC2408354/
Erpetoichthys_calabaricus	Erpetoichthys_calabaricus		ML	Referenced	Cox, J.P.L. 2008. Hydrodynamic aspects of fish olfaction. Journal of the Royal Society Interface 5(23):575-593.
Rhinomuraena_quaesita	Rhinomuraena_quaesita		ML	Referenced	Cox, J.P.L. 2008. Hydrodynamic aspects of fish olfaction. Journal of the Royal Society Interface 5(23):575-593.
Labeo_bata	Labeo_bata		ML	Referenced	Ghosh, S.K. and P. Chakrabarti. 2013. Studies on the morphology of the olfactory organ in the freshwater teleost, Labeo bata (Hamilton). Mesopotamian Journal of Marine Science 28:163-174.	https://www.iasj.net/iasj/download/793e8c649d815e04
Etroplus_suratensis	Etroplus_suratensis		ML	Referenced	Ghosh, S.K. and P. Chakrabarti. 2010. Cellular organisation and functions of the olfactory epithelium of pearl spot Etroplus suratensis (Bloch): a light and scanning electron microscopic study. Folia Morphologica (Warsz) 69:154.	https://pubmed.ncbi.nlm.nih.gov/21154285/
Bedotia_geayi	Bedotia_geayi		ML	Referenced	Dymek, J., G. Rosenqwist, M. Kuciel, E. R. Lauriano, G. Capillo, G. Zaccone, and K. Żuwała. 2020. Micro‐ and macro‐morphology of the olfactory organ of Syngnathus typhle (Syngnathidae, Actinopterygii). Acta Zoologica 00:1-14.	https://sci-hub.st/https://onlinelibrary.wiley.com/doi/abs/10.1111/azo.12328
Periophthalmus_barbarus	Periophthalmus_barbarus	0	non-ML	Referenced	Dymek, J., G. Rosenqwist, M. Kuciel, E. R. Lauriano, G. Capillo, G. Zaccone, and K. Żuwała. 2020. Micro‐ and macro‐morphology of the olfactory organ of Syngnathus typhle (Syngnathidae, Actinopterygii). Acta Zoologica 00:1-14.
Macrognathus_aculeatus	Macrognathus_aculeatus		ML	Referenced	Dymek, J., G. Rosenqwist, M. Kuciel, E. R. Lauriano, G. Capillo, G. Zaccone, and K. Żuwała. 2020. Micro‐ and macro‐morphology of the olfactory organ of Syngnathus typhle (Syngnathidae, Actinopterygii). Acta Zoologica 00:1-14.
Rastrelliger_kanagurta	Rastrelliger_kanagurta		ML	Referenced	Biswas, S., N.C. Datta, S.K. Sarkar, and S.K. De. 2013. Anatomical variation in the olfactory apparatus of marine teleosts. Journal of Research in Biology 3:742-748.	https://www.researchgate.net/publication/270566026_Anatomical_variation_in_the_olfactory_apparatus_of_marine_teleosts
Silurus_glanis	Silurus_glanis	50	ML	Referenced	Dymek, J., G. Rosenqwist, M. Kuciel, E. R. Lauriano, G. Capillo, G. Zaccone, and K. Żuwała. 2020. Micro‐ and macro‐morphology of the olfactory organ of Syngnathus typhle (Syngnathidae, Actinopterygii). Acta Zoologica 00:1-14.
Polypterus_senegalus	Polypterus_senegalus		ML	Referenced	Dymek, J., G. Rosenqwist, M. Kuciel, E. R. Lauriano, G. Capillo, G. Zaccone, and K. Żuwała. 2020. Micro‐ and macro‐morphology of the olfactory organ of Syngnathus typhle (Syngnathidae, Actinopterygii). Acta Zoologica 00:1-14.
Notopterus_notopterus	Notopterus_notopterus		ML	Referenced	Patle, P.J. and V. V. Baile. 2014. Olfactory sensory neuron morphotypes in the Featherback Fish, Notopterus notopterus (Osteoglossiformes: Notopteridae). Annals of Neuroscience 21:51-56.	https://www.ncbi.nlm.nih.gov/pmc/articles/PMC4117162/
Paragobiodon_xanthosoma	Paragobiodon_xanthosoma	0	non-ML	Referenced	Arvedlund, M., P.L. Munday, and A. Takemura. 2007. The morphology and ultrastructure of the peripheral olfactory organ in newly metamorphosed coral-dwelling gobies, Paragobiodon xanthosomus Bleeker (Gobiidae, Teleostei). Tissue & Cell 39:335-42.	https://sci-hub.st/https://www.sciencedirect.com/science/article/abs/pii/S0040816607000572
Seriola_lalandi	Seriola_lalandi	26	ML	Referenced	Partridge, G.J., T. Burge, and A.J. Lymbery. 2017. A comparison of the palatability of racemic praziquantel and its two enantioseparated isomers in Yellowtail Kingfish Seriola lalandi (Valenciennes, 1833). Aquaculture Research 48: 1735-1743.	https://onlinelibrary.wiley.com/doi/abs/10.1111/are.13010
Cottoperca_gobio	Cottoperca_gobio	20	ML	Referenced	Eastman, J.T. and M.J. Lannoo. 2007. Brain and sense organ anatomy and histology of two species of phyletically basal non-Antarctic thornfishes of the Antarctic suborder Notothenioidei (Perciformes: Bovichtidae). Journal of Morphology 268:485-503.	https://sci-hub.st/https://onlinelibrary.wiley.com/doi/abs/10.1002/jmor.10534
Bovichtus_diacanthus	Bovichtus_diacanthus		ML	Referenced	Eastman, J.T. and M.J. Lannoo. 2007. Brain and sense organ anatomy and histology of two species of phyletically basal non-Antarctic thornfishes of the Antarctic suborder Notothenioidei (Perciformes: Bovichtidae). Journal of Morphology 268:485-503.
Oreochromis_niloticus	Oreochromis_niloticus	20	ML	Referenced	Chakrabarti P. and B. Ghosh. 2011 Cytoarchitectural and surface ultrastructural analysis of the olfactory epithelium of Oreochromis nilotica (Linnaeus). Folia Morphologica 70:143-8.	https://www.researchgate.net/publication/51594845_Cytoarchitectural_and_surface_ultrastructural_analysis_of_the_olfactory_epithelium_of_Oreochromis_nilotica_Linnaeus
Barbonymus_gonionotus	Barbonymus_gonionotus		ML	Referenced	Chakrabarti, P. and S.K. Ghosh. 2010. Histoarchitecture and scanning electron microscopic studies of the olfactory epithelium in the exotic fish Puntius javanicus (Bleeker). Archives of Polish Fisheries 18:173-177.	https://sci-hub.st/https://doi.org/10.2478/v10086-010-0019-7
Thymallus_arcticus	Thymallus_arcticus	12	ML	Referenced	Watling, H. and H. H. Hillemann. 1964. The development of the olfactory apparatus of the Grayling (Thymallus arcticus). Journal of the Fisheries Research Board of Canada 21:373-396.	https://doi.org/10.1139/f64-030
Wallago_attu	Wallago_attu		ML	Referenced	Chakrabarti, P. and S.K. Ghosh. 2009. Ultrastructural organisation and functional aspects of the olfactory epithelium of Wallago attu (Bleeker). Folia Morphologica 68.	https://pubmed.ncbi.nlm.nih.gov/19384829/
Puntius_sophore	Puntius_sophore		ML	Referenced	Ghosh, S.K. and P. Chakrabarti. 2010. Histological and scanning electron microscopic organization and functional aspects of the surface olfactory epithelium of the freshwater Minor Carp, Puntius sophore (Hamilton). Proceedings of the Zoological Society 63:115–119.	https://sci-hub.st/https://link.springer.com/article/10.1007/s12595-010-0016-2
Terapon_jarbua	Terapon_jarbua		ML	Referenced	Chakrabarti, P. and S.K. Ghosh. 2011. The structural organization and functional aspects of the olfactory epithelium of Tigerperch, Terapon jarbua (Forsskål, 1775) (Perciformes: Terapontidae). Turkish Journal of Zoology 35: 793-799.	https://journals.tubitak.gov.tr/zoology/issues/zoo-11-35-6/zoo-35-6-2-1004-29.pdf
Rita_rita	Rita_rita		ML	Referenced	Ghosh, S.K. and P. Chakrabarti. 2012. Histological organization and microarchitecture of various cells lining the olfactory epithelium of Rita rita (Hamilton, 1822) (Siluriformes: Bagridae), Biological Letters 49:89-96.	https://content.sciendo.com/view/journals/biolet/49/2/article-p89.xml?language=en
Sperata_aor	Sperata_aor		ML	Referenced	Ghosh, S.K. and P. Chakrabarti. 2013. Architectural pattern of different cells lining the olfactory epithelium of Long-Whiskered Catfish, Sperata aor (Hamilton). Mesopotamian Journal of Marine Science 28:69-80.	https://iasj.net/iasj/article/78992
Gerres_filamentosus	Gerres_filamentosus		ML	Referenced	Ghosh, S.K. and P. Chakrabarti. Topological organization and functional aspects of the olfactory epithelium of Whipfin Silver Biddy Gerres filamentosus (Cuvier 1829). Pakistan Journal of Biological Sciences 16: 245-250.	https://scialert.net/fulltext/?doi=pjbs.2013.245.250
Cirrhinus_reba	Cirrhinus_reba		ML	Referenced	Ghosh, S.K. and P. Chakrabarti. 2016. Histomorphological and microanatomical characteristics of the olfactory organ of freshwater Carp, Cirrhinus reba (Hamilton), Fisheries & Aquatic Life 24:201-208.	https://content.sciendo.com/view/journals/aopf/24/4/article-p201.xml
Eutropiichthys_vacha	Eutropiichthys_vacha		ML	Referenced	Ghosh, S.K. 2018. Anatomical and histological studies on the olfactory organ of Riverine Catfish, Eutropiichthys vacha (Hamilton, 1822). Asian Journal of Animal and Veterinary Advances 13: 245-252.	https://scialert.net/abstract/?doi=ajava.2018.245.252
Clupisoma_garua	Clupisoma_garua		ML	Referenced	Ghosh, S.K. 2018. Histological characterization of the olfactory organ in Schilbid Catfish, Clupisoma garua (Hamilton, 1822). International Journal of Aquatic Biology 6:281-287.	https://www.researchgate.net/publication/331158236_Histological_Characterization_of_the_Olfactory_Organ_in_Schilbid_Catfish_Clupisoma_garua_Hamilton_1822
Ailia_coila	Ailia_coila		ML	Referenced	Ghosh, S.K. 2020. The olfactory organ in the Gangetic Catfish Ailia coila (Hamilton, 1822): structural and functional aspects. Journal of Fisheries, 8:843-849.	http://journal.bdfish.org/index.php/fisheries/article/view/JFish20239
Glossogobius_giuris	Glossogobius_giuris	1	non-ML	Referenced	Ghosh, S.K. 2020. Histoanatomy and surface ultrastructure of the olfactory organ of the freshwater Tank Goby, Glossogobius giuris (Hamilton, 1822), Fisheries & Aquatic Life, 28:141-148.	https://content.sciendo.com/view/journals/aopf/28/3/article-p141.xml?language=en
Cynoglossus_oligolepis	Cynoglossus_oligolepis		ML	Referenced	Kapoor, A.S. and P.P. Ojha. 1973. The olfactory apparatus in the Flatfish Cynoglossus Oligolepis. Transactions of the American Microscopical Society 92:298–304.	https://sci-hub.st/https://doi.org/10.2307/3224932
Serrivomer_sector	Serrivomer_sector		ML	Referenced	Gibbs, M.A. 1991. The olfactory organs of deep-sea fishes: their morphology and possible role in mate location. Master's Thesis San Jose State University.	https://scholarworks.sjsu.edu/cgi/viewcontent.cgi?referer=https://www.google.com/&httpsredir=1&article=1117&context=etd_theses
Bathylagus_antarcticus	Bathylagus_antarcticus		ML	Referenced	Gibbs, M.A. 1991. The olfactory organs of deep-sea fishes: their morphology and possible role in mate location. Master's Thesis San Jose State University.
Macropinna_microstoma	Macropinna_microstoma		ML	Referenced	Gibbs, M.A. 1991. The olfactory organs of deep-sea fishes: their morphology and possible role in mate location. Master's Thesis San Jose State University.
Alepocephalus_tenebrosus	Alepocephalus_tenebrosus		ML	Referenced	Gibbs, M.A. 1991. The olfactory organs of deep-sea fishes: their morphology and possible role in mate location. Master's Thesis San Jose State University.
Sagamichthys_abei	Sagamichthys_abei		ML	Referenced	Gibbs, M.A. 1991. The olfactory organs of deep-sea fishes: their morphology and possible role in mate location. Master's Thesis San Jose State University.
Chauliodus_sloani	Chauliodus_sloani		ML	Referenced	Gibbs, M.A. 1991. The olfactory organs of deep-sea fishes: their morphology and possible role in mate location. Master's Thesis San Jose State University.
Stomias_boa	Stomias_boa_boa		ML	Referenced	Gibbs, M.A. 1991. The olfactory organs of deep-sea fishes: their morphology and possible role in mate location. Master's Thesis San Jose State University.
Lycodapus_mandibularis	Lycodapus_mandibularis	3	ML	Referenced	Gibbs, M.A. 1991. The olfactory organs of deep-sea fishes: their morphology and possible role in mate location. Master's Thesis San Jose State University.
Liobagrus_mediadiposalis	Liobagrus_mediadiposalis		ML	Referenced	Kim, H.T. and J. Young Park. 2020. Comparative morphology and morphometry of the olfactory organ in the five Korean Torrent Catfishes, Genus Liobagrus, with a Taxonomic View. Zoological Science 37:575-579.	https://bioone.org/journals/zoological-science/volume-37/issue-6/zs200046/Comparative-Morphology-and-Morphometry-of-the-Olfactory-Organ-in-the/10.2108/zs200046.short
Liobagrus_andersoni	Liobagrus_andersoni		ML	Referenced	Kim, H.T. and J. Young Park. 2020. Comparative morphology and morphometry of the olfactory organ in the five Korean Torrent Catfishes, Genus Liobagrus, with a Taxonomic View. Zoological Science 37:575-579.
Liobagrus_obesus	Liobagrus_obesus		ML	Referenced	Kim, H.T. and J. Young Park. 2020. Comparative morphology and morphometry of the olfactory organ in the five Korean Torrent Catfishes, Genus Liobagrus, with a Taxonomic View. Zoological Science 37:575-579.
Liobagrus_obesus	Channa_punctata		ML	Referenced	Ghodeswar, P., N. Gorghate, and S. Masram. 2020. Light and transmission electron microscopic study of olfactory organ of Spotted Snakehead, Channa punctata (Bloch). Advances in Zoology and Botany 8:483-490.	http://www.hrpub.org/download/20201030/AZB2-11417512.pdf
Pseudecheneis_sulcata	Pseudecheneis_sulcata		ML	Referenced	Singh W. and H.R Singh. 1981. Olfactory organ of a Hillstream Sisorid Catfish, Pseudecheneis sulcatus (McClelland) in relation to its ecological habitat. Proceedings of Indian Natural Science Academy 2:170-174 .	https://insa.nic.in/writereaddata/UpLoadedFiles/PINSA/Vol47B_1981_2_Art04.pdf
Garra_gotyla	Garra_gotyla_gotyla	0	non-ML	Referenced	Bhaskar, V. 2019. Morphology and anatomy the olfactory organ in fresh water fish Garra gotyla with special reference to biostatistical approach. Journal of Emerging Technologies and Innovative Research 6:1390-1393.	http://www.jetir.org/papers/JETIR1901C89.pdf
Dichotomyctere_fluviatilis	Tetraodon_fluviatilis	1	non-ML	Referenced	Kirschbaum, F. and K. Formicki. 2019. The Histology of Fishes. CRC Press. Tyler J.C. 1980. Osteology, phylogeny, and higher classification of the fishes of the order Plectognathi (Tetraodontiformes). U.S. Department of Commerce, NOAA Technical Report, NMFS Circular 434:1-422.
Periophthalmus_magnuspinnatus	Periophthalmus_magnuspinnatus	0	non-ML	Referenced	Kim, H.T. and J.Y. Park. 2020. Microscopic research on the olfactory organ of the Far Eastern Brook Lamprey Lethenteron reissneri (Pisces, Petromyzontidae). Applied Microscopy 50:1-7.	https://www.researchsquare.com/article/rs-54187/v3
Ameiurus_melas	Ameiurus_melas		ML	Referenced	Dolensek, J. and T. Valentincic. 2010. Specificities of olfactory receptor neuron responses to amino acids in the Black Bullhead Catfish (Ameiurus melas). Pflugers Archive 459:413-425.	https://www.ncbi.nlm.nih.gov/pmc/articles/PMC2810369/
Sinocyclocheilus_jii	Sinocyclocheilus_jii		ML	Referenced	Waryani, B., Y. Zhao, C. Zhang, R. Dai, and A.R. Abbasi. 2013. Anatomical studies of the olfactory epithelium of two cave fishes Sinocyclocheilus jii and S. furcodorsalis (Cypriniformes: Cyprinidae) from China. Pakistan Journal of Zoology 45:1091–1101.	http://zsp.com.pk/pdf45/1091-1101%20_29_%20PJZ-1435-13%2013-8-13%20Main%20text_modified%20_Proof_.pdf
Sinocyclocheilus_furcodorsalis	Sinocyclocheilus_furcodorsalis		ML	Referenced	Waryani, B., Y. Zhao, C. Zhang, R. Dai, and A.R. Abbasi. 2013. Anatomical studies of the olfactory epithelium of two cave fishes Sinocyclocheilus jii and S. furcodorsalis (Cypriniformes: Cyprinidae) from China. Pakistan Journal of Zoology 45:1091–1101.
Odontamblyopus_lacepedii	Odontamblyopus_lacepedii	0	non-ML	Referenced	Kim, H.T., Y.J. Lee, and J.Y. Park. 2018. Functional anatomy and histology of the olfactory organ in Korean Eel Goby, Odontamblyopus lacepedii (Pisces: Gobiidae). Applied Microscopy 48:11-16.	https://www.e-sciencecentral.org/articles/SC000028489
Astyanax_mexicanus_CF	Astyanax_mexicanus_CF	20	ML	Referenced	Schemmel, C. Vergleichende Untersuchungen an den Hautsinnesorganen ober- und unterirdisch lebender Astyanax-Formen. Z. Morph. Tiere 61, 255–316 (1967)
Astyanax_mexicanus_SF (same species as above, but surface morph)	Astyanax_mexicanus_SF	25	ML	Referenced	Schemmel, C. 1967. Vergleichende Untersuchungen an den Hautsinnesorganen ober- und unterirdisch lebender Astyanax-Formen. Zeitschrift für Morphologie der Tiere 61: 255–316.
Tenualosa_ilisha	Tenualosa_ilisha	43	ML	Referenced	Malick C., S.K. Chatterjee, S. Bhattacharya, V.R. Suresh, R. Kundu, and S.K. Saikia. 2018. Structural organization of the olfactory organ in an amphihaline migratory fish Hilsa, Tenualosa ilisha. Microscopy Research and Technique 81:1122-1131.	https://pubmed.ncbi.nlm.nih.gov/30238561/
Verasper_moseri	Verasper_moseri		ML	Referenced	Yamamoto, Y., M. Mori, M. Amano, T. Yamanome, S. Saito, K. Taniguchi, K. Yamamori, and K. Taniguchi. 2004. Morphogenesis of the olfactory pit in a flatfish, Barfin Flounder (Verasper moseri). Jornal of Vetrinary Medical Science 66:1275-1278.	https://www.jstage.jst.go.jp/article/jvms/66/10/66_10_1275/_article
Astatotilapia_burtoni	Astatotilapia_burtoni	8	ML	Referenced	Nikonov, A.A., J.M. Butler, K.E. Field, J. Caprio, and K.P. Maruska. 2017. Reproductive and metabolic state differences in olfactory responses to amino acids in a mouth brooding African cichlid fish. Journal of Experimental Biology 220:2980-2992.	https://jeb.biologists.org/content/220/16/2980.long
Champsocephalus_gunnari	Champsocephalus_gunnari		ML	Referenced	Eastman, J.T. and M.J. Lannoo. 2004. Brain and sense organ anatomy and histology in hemoglobinless Antarctic icefishes (Perciformes: Notothenioidei: Channichthyidae). Journal of Morphology 260:117-140.	https://sci-hub.st/https://onlinelibrary.wiley.com/doi/abs/10.1002/jmor.10221
Pagetopsis_macropterus	Pagetopsis_macropterus		ML	Referenced	Eastman, J.T. and M.J. Lannoo. 2004. Brain and sense organ anatomy and histology in hemoglobinless Antarctic icefishes (Perciformes: Notothenioidei: Channichthyidae). Journal of Morphology 260:117-140.
Pagetopsis_maculata	Pagetopsis_maculatus		ML	Referenced	Eastman, J.T. and M.J. Lannoo. 2004. Brain and sense organ anatomy and histology in hemoglobinless Antarctic icefishes (Perciformes: Notothenioidei: Channichthyidae). Journal of Morphology 260:117-140.
Chaenodraco_wilsoni	Chaenodraco_wilsoni		ML	Referenced	Eastman, J.T. and M.J. Lannoo. 2004. Brain and sense organ anatomy and histology in hemoglobinless Antarctic icefishes (Perciformes: Notothenioidei: Channichthyidae). Journal of Morphology 260:117-140.
Chaenocephalus_aceratus	Chaenocephalus_aceratus		ML	Referenced	Eastman, J.T. and M.J. Lannoo. 2004. Brain and sense organ anatomy and histology in hemoglobinless Antarctic icefishes (Perciformes: Notothenioidei: Channichthyidae). Journal of Morphology 260:117-140.
Chionodraco_myersi	Chionodraco_myersi		ML	Referenced	Eastman, J.T. and M.J. Lannoo. 2004. Brain and sense organ anatomy and histology in hemoglobinless Antarctic icefishes (Perciformes: Notothenioidei: Channichthyidae). Journal of Morphology 260:117-140.
Chionodraco_hamatus	Chionodraco_hamatus		ML	Referenced	Eastman, J.T. and M.J. Lannoo. 2004. Brain and sense organ anatomy and histology in hemoglobinless Antarctic icefishes (Perciformes: Notothenioidei: Channichthyidae). Journal of Morphology 260:117-140.
Chionodraco_rastrospinosus	Chionodraco_rastrospinosus		ML	Referenced	Eastman, J.T. and M.J. Lannoo. 2004. Brain and sense organ anatomy and histology in hemoglobinless Antarctic icefishes (Perciformes: Notothenioidei: Channichthyidae). Journal of Morphology 260:117-140.
Lophius_piscatorius	Lophius_piscatorius	4	ML	Referenced	Sharma, V.I. 1981. Studies on the anatomy and histology of olfactory organs of certain teleosts. Aligarh Muslim University, Department of Zoology.	http://shodhganga.inflibnet.ac.in:8080/jspui/bitstream/10603/57724/8/08_discussion%20of%20anatomy.pdf (p132) + Burne 1909
Poecilia_reticulata	Poecilia_reticulata	0	non-ML	Referenced	Kasumyan, A.O. 2004. The olfactory system in fish: structure, function, and role in behavior. Journal of Ichthyology 44, Suppl. 2:S180–S223.
Bovichtus_variegatus	Bovichtus_variegatus		ML	Referenced	Burne, R.H. 1909. The anatomy of the olfactory organ of Teleostean fishes. Proceedings of the Zoological Society of London 2:610–663.
Cyclopterus_lumpus	Cyclopterus_lumpus	15	ML	Referenced	Burne, R.H. 1909. The anatomy of the olfactory organ of Teleostean fishes. Proceedings of the Zoological Society of London 2:610–663.
Chelidonichthys_lucerna	Chelidonichthys_lucerna		ML	Referenced	Burne, R.H. 1909. The anatomy of the olfactory organ of Teleostean fishes. Proceedings of the Zoological Society of London 2:610–663.
Salaria_pavo	Salaria_pavo	2	non-ML	Referenced	Serrano, R.M., E.N. Barata, M.A. Birkett, P.C. Hubbard, P.S. Guerreiro, and A.V. Canário. 2008. Behavioral and olfactory responses of female Salaria pavo (Pisces: Blenniidae) to a putative multi-component male pheromone. Journal of Chemical Ecology 34:647-658.	https://www.researchgate.net/publication/248047996_Behavioral_and_Olfactory_Responses_of_Female_Salaria_pavo_Pisces_Blenniidae_to_a_Putative_Multicomponent_Male_Pheromone
Arapaima_gigas	Arapaima_gigas	11	ML	Referenced	Dymek, J., M. Kuciel, and K. Żuwała. 2021. Structural diversity of olfactory organs in Osteoglossiformes. Journal of Zoology.	https://zslpublications.onlinelibrary.wiley.com/doi/abs/10.1111/jzo.12854
Parahollardia_lineata	Parahollardia_lineata		ML	Referenced	Tyler J.C. 1980. Osteology, phylogeny, and higher classification of the fishes of the order Plectognathi (Tetraodontiformes). U.S. Department of Commerce, NOAA Technical Report, NMFS Circular 434:1-422.		Rosette
Pseudotriacanthus_strigilifer	Pseudotriacanthus_strigilifer		ML	Referenced	Tyler J.C. 1980. Osteology, phylogeny, and higher classification of the fishes of the order Plectognathi (Tetraodontiformes). U.S. Department of Commerce, NOAA Technical Report, NMFS Circular 434:1-422.		Rosette
Abalistes_stellaris	Abalistes_stellaris		ML	Referenced	Tyler J.C. 1980. Osteology, phylogeny, and higher classification of the fishes of the order Plectognathi (Tetraodontiformes). U.S. Department of Commerce, NOAA Technical Report, NMFS Circular 434:1-422.		non-rosette
Canthidermis_maculatus	Canthidermis_maculatus		ML	Referenced	Tyler J.C. 1980. Osteology, phylogeny, and higher classification of the fishes of the order Plectognathi (Tetraodontiformes). U.S. Department of Commerce, NOAA Technical Report, NMFS Circular 434:1-422.		non-rosette
Xanthichthys_ringens	Xanthichthys_ringens		ML	Referenced	Tyler J.C. 1980. Osteology, phylogeny, and higher classification of the fishes of the order Plectognathi (Tetraodontiformes). U.S. Department of Commerce, NOAA Technical Report, NMFS Circular 434:1-422.		non-rosette
Odonus_niger	Odonus_niger		ML	Referenced	Tyler J.C. 1980. Osteology, phylogeny, and higher classification of the fishes of the order Plectognathi (Tetraodontiformes). U.S. Department of Commerce, NOAA Technical Report, NMFS Circular 434:1-422.		non-rosette
Monacanthus_ciliatus	Monacanthus_ciliatus		non-ML	Referenced	Tyler J.C. 1980. Osteology, phylogeny, and higher classification of the fishes of the order Plectognathi (Tetraodontiformes). U.S. Department of Commerce, NOAA Technical Report, NMFS Circular 434:1-422.
Monacanthus_chinensis	Monacanthus_chinensis		non-ML	Referenced	Tyler J.C. 1980. Osteology, phylogeny, and higher classification of the fishes of the order Plectognathi (Tetraodontiformes). U.S. Department of Commerce, NOAA Technical Report, NMFS Circular 434:1-422.
Chaetodermis_penicilligerus	Chaetoderma_spinosissimus		non-ML	Referenced	Tyler J.C. 1980. Osteology, phylogeny, and higher classification of the fishes of the order Plectognathi (Tetraodontiformes). U.S. Department of Commerce, NOAA Technical Report, NMFS Circular 434:1-422.
Stephanolepis_cirrhifer	Stephanolepis_cirrhifer		non-ML	Referenced	Tyler J.C. 1980. Osteology, phylogeny, and higher classification of the fishes of the order Plectognathi (Tetraodontiformes). U.S. Department of Commerce, NOAA Technical Report, NMFS Circular 434:1-422.
Paramonacanthus_curtorhynchus	Paramonacanthus_curtorhynchus		non-ML	Referenced	Tyler J.C. 1980. Osteology, phylogeny, and higher classification of the fishes of the order Plectognathi (Tetraodontiformes). U.S. Department of Commerce, NOAA Technical Report, NMFS Circular 434:1-422.
Meuschenia_hippocrepis	Navodon_hypocrepis		ML	Referenced	Tyler J.C. 1980. Osteology, phylogeny, and higher classification of the fishes of the order Plectognathi (Tetraodontiformes). U.S. Department of Commerce, NOAA Technical Report, NMFS Circular 434:1-422.		non-rosette
Acanthaluteres_spilomelanurus	Eubalichthys_spilomelanurus		non-ML	Referenced	Tyler J.C. 1980. Osteology, phylogeny, and higher classification of the fishes of the order Plectognathi (Tetraodontiformes). U.S. Department of Commerce, NOAA Technical Report, NMFS Circular 434:1-422.
Cantherhines_pullus	Cantherhines_pullus		non-ML	Referenced	Tyler J.C. 1980. Osteology, phylogeny, and higher classification of the fishes of the order Plectognathi (Tetraodontiformes). U.S. Department of Commerce, NOAA Technical Report, NMFS Circular 434:1-422.
Amanses_scopas	Amanses_scopas		non-ML	Referenced	Tyler J.C. 1980. Osteology, phylogeny, and higher classification of the fishes of the order Plectognathi (Tetraodontiformes). U.S. Department of Commerce, NOAA Technical Report, NMFS Circular 434:1-422.
Aluterus_monoceros	Alutera monoceros		non-ML	Referenced	Tyler J.C. 1980. Osteology, phylogeny, and higher classification of the fishes of the order Plectognathi (Tetraodontiformes). U.S. Department of Commerce, NOAA Technical Report, NMFS Circular 434:1-422.
Anacanthus_barbatus	Psilocephalus_barbatus		non-ML	Referenced	Tyler J.C. 1980. Osteology, phylogeny, and higher classification of the fishes of the order Plectognathi (Tetraodontiformes). U.S. Department of Commerce, NOAA Technical Report, NMFS Circular 434:1-422.
Oxymonacanthus_longirostris	Oxymonacanthus_longirostris		non-ML	Referenced	Tyler J.C. 1980. Osteology, phylogeny, and higher classification of the fishes of the order Plectognathi (Tetraodontiformes). U.S. Department of Commerce, NOAA Technical Report, NMFS Circular 434:1-422.
Pseudalutarius_nasicornis	Pseudaluteres_nasicornis		non-ML	Referenced	Tyler J.C. 1980. Osteology, phylogeny, and higher classification of the fishes of the order Plectognathi (Tetraodontiformes). U.S. Department of Commerce, NOAA Technical Report, NMFS Circular 434:1-422.
Paraluteres_prionurus	Paraluteres_prionurus		non-ML	Referenced	Tyler J.C. 1980. Osteology, phylogeny, and higher classification of the fishes of the order Plectognathi (Tetraodontiformes). U.S. Department of Commerce, NOAA Technical Report, NMFS Circular 434:1-422.
Brachaluteres_jacksonianus	Brachaluteres trossulus		non-ML	Referenced	Tyler J.C. 1980. Osteology, phylogeny, and higher classification of the fishes of the order Plectognathi (Tetraodontiformes). U.S. Department of Commerce, NOAA Technical Report, NMFS Circular 434:1-422.
Capropygia_unistriata	Capropygia_unistriata		non-ML	Referenced	Tyler J.C. 1980. Osteology, phylogeny, and higher classification of the fishes of the order Plectognathi (Tetraodontiformes). U.S. Department of Commerce, NOAA Technical Report, NMFS Circular 434:1-422.
Caprichthys_gymnura	Caprichthys_gymnura		non-ML	Referenced	Tyler J.C. 1980. Osteology, phylogeny, and higher classification of the fishes of the order Plectognathi (Tetraodontiformes). U.S. Department of Commerce, NOAA Technical Report, NMFS Circular 434:1-422.
Anoplocapros_inermis	Strophiurichthys_inermis		ML	Referenced	Tyler J.C. 1980. Osteology, phylogeny, and higher classification of the fishes of the order Plectognathi (Tetraodontiformes). U.S. Department of Commerce, NOAA Technical Report, NMFS Circular 434:1-422.		non-rosette
Triodon_macropterus	Triodon_macropterus		ML	Referenced	Tyler J.C. 1980. Osteology, phylogeny, and higher classification of the fishes of the order Plectognathi (Tetraodontiformes). U.S. Department of Commerce, NOAA Technical Report, NMFS Circular 434:1-422.		Rosette
Acanthostracion_quadricornis	Acanthostracion_quadricornis		non-ML	Referenced	Tyler J.C. 1980. Osteology, phylogeny, and higher classification of the fishes of the order Plectognathi (Tetraodontiformes). U.S. Department of Commerce, NOAA Technical Report, NMFS Circular 434:1-422.
Takifugu_vermicularis	Fugu vermicularis		ML	Referenced	Tyler J.C. 1980. Osteology, phylogeny, and higher classification of the fishes of the order Plectognathi (Tetraodontiformes). U.S. Department of Commerce, NOAA Technical Report, NMFS Circular 434:1-422.		non-rosette
Marilyna_pleurosticta	Torquigener pleurostictus		ML	Referenced	Tyler J.C. 1980. Osteology, phylogeny, and higher classification of the fishes of the order Plectognathi (Tetraodontiformes). U.S. Department of Commerce, NOAA Technical Report, NMFS Circular 434:1-422.		non-rosette
Tetractenos_hamiltoni	Torquigener hamiltoni		non-ML	Referenced	Tyler J.C. 1980. Osteology, phylogeny, and higher classification of the fishes of the order Plectognathi (Tetraodontiformes). U.S. Department of Commerce, NOAA Technical Report, NMFS Circular 434:1-422.
Polyspina_piosae	Amblyrhynchotes piosae	2	non-ML	Referenced	Tyler J.C. 1980. Osteology, phylogeny, and higher classification of the fishes of the order Plectognathi (Tetraodontiformes). U.S. Department of Commerce, NOAA Technical Report, NMFS Circular 434:1-422.		non-rosette
Amblyrhynchotes_honckenii	Amblyrhynchotes honckenii	3	ML	Referenced	Tyler J.C. 1980. Osteology, phylogeny, and higher classification of the fishes of the order Plectognathi (Tetraodontiformes). U.S. Department of Commerce, NOAA Technical Report, NMFS Circular 434:1-422.		non-rosette
Contusus_richei	Amblyrhynchotes richei	3	ML	Referenced	Tyler J.C. 1980. Osteology, phylogeny, and higher classification of the fishes of the order Plectognathi (Tetraodontiformes). U.S. Department of Commerce, NOAA Technical Report, NMFS Circular 434:1-422.		non-rosette
Sphoeroides_nephelus	Sphoeroides_nephelus		non-ML	Referenced	Tyler J.C. 1980. Osteology, phylogeny, and higher classification of the fishes of the order Plectognathi (Tetraodontiformes). U.S. Department of Commerce, NOAA Technical Report, NMFS Circular 434:1-422.
Sphoeroides_testudineus	Sphoeroides_testudineus		non-ML	Referenced	Tyler J.C. 1980. Osteology, phylogeny, and higher classification of the fishes of the order Plectognathi (Tetraodontiformes). U.S. Department of Commerce, NOAA Technical Report, NMFS Circular 434:1-422.
Sphoeroides_dorsalis	Sphoeroides_dorsalis		non-ML	Referenced	Tyler J.C. 1980. Osteology, phylogeny, and higher classification of the fishes of the order Plectognathi (Tetraodontiformes). U.S. Department of Commerce, NOAA Technical Report, NMFS Circular 434:1-422.
Sphoeroides_lobatus	Sphoeroides_lobatus		non-ML	Referenced	Tyler J.C. 1980. Osteology, phylogeny, and higher classification of the fishes of the order Plectognathi (Tetraodontiformes). U.S. Department of Commerce, NOAA Technical Report, NMFS Circular 434:1-422.
Sphoeroides_pachygaster	Sphoeroides_pachygaster		ML	Referenced	Tyler J.C. 1980. Osteology, phylogeny, and higher classification of the fishes of the order Plectognathi (Tetraodontiformes). U.S. Department of Commerce, NOAA Technical Report, NMFS Circular 434:1-422.		non-rosette
Guentheridia_formosa	Guentheridia_formosa		ML	Referenced	Tyler J.C. 1980. Osteology, phylogeny, and higher classification of the fishes of the order Plectognathi (Tetraodontiformes). U.S. Department of Commerce, NOAA Technical Report, NMFS Circular 434:1-422.		non-rosette
Colomesus_psittacus	Colomesus psittacus		non-ML	Referenced	Tyler J.C. 1980. Osteology, phylogeny, and higher classification of the fishes of the order Plectognathi (Tetraodontiformes). U.S. Department of Commerce, NOAA Technical Report, NMFS Circular 434:1-422.
Lagocephalus_laevigatus	Lagocephalus_laevigatus		ML	Referenced	Tyler J.C. 1980. Osteology, phylogeny, and higher classification of the fishes of the order Plectognathi (Tetraodontiformes). U.S. Department of Commerce, NOAA Technical Report, NMFS Circular 434:1-422.		non-rosette
Lagocephalus_inermis	Lagocephalus_inermis		ML	Referenced	Tyler J.C. 1980. Osteology, phylogeny, and higher classification of the fishes of the order Plectognathi (Tetraodontiformes). U.S. Department of Commerce, NOAA Technical Report, NMFS Circular 434:1-422.		non-rosette
Lagocephalus_lunaris	Lagocephalus_lunaris		ML	Referenced	Tyler J.C. 1980. Osteology, phylogeny, and higher classification of the fishes of the order Plectognathi (Tetraodontiformes). U.S. Department of Commerce, NOAA Technical Report, NMFS Circular 434:1-422.		non-rosette
Lagocephalus_sceleratus	Lagocephalus sceleratus		ML	Referenced	Tyler J.C. 1980. Osteology, phylogeny, and higher classification of the fishes of the order Plectognathi (Tetraodontiformes). U.S. Department of Commerce, NOAA Technical Report, NMFS Circular 434:1-422.		non-rosette
Auriglobus_modestus	Auriglobus_modestus		ML	Referenced	Tyler J.C. 1980. Osteology, phylogeny, and higher classification of the fishes of the order Plectognathi (Tetraodontiformes). U.S. Department of Commerce, NOAA Technical Report, NMFS Circular 434:1-422.		non-rosette
Axelrodia_lindeae	Axelrodia_lindeae	20	ML	Referenced	Abrahão, V.P., M. Pastana, and M. Marinho. 2019. On a remarkable sexual dimorphic trait in the Characiformes related to the olfactory organ and description of a new miniature species of Tyttobrycon Gréy (Characiformes: Characidae). PLoS ONE 14(12): e0226130.	https://doi.org/10.1371/journal.pone.0226130	non-rosette
Microschemobrycon_casiquiare	Microschemobrycon_casiquiare	12	ML	Referenced	Abrahão, V.P., M. Pastana, and M. Marinho. 2019. On a remarkable sexual dimorphic trait in the Characiformes related to the olfactory organ and description of a new miniature species of Tyttobrycon Gréy (Characiformes: Characidae). PLoS ONE 14(12): e0226130.		non-rosette
Rhinobrycon_negrensis	Rhinobrycon_negrensis	28	ML	Referenced	Abrahão, V.P., M. Pastana, and M. Marinho. 2019. On a remarkable sexual dimorphic trait in the Characiformes related to the olfactory organ and description of a new miniature species of Tyttobrycon Gréy (Characiformes: Characidae). PLoS ONE 14(12): e0226130.		non-rosette
Hemigrammus_ulreyi	Hemigrammus_ulreyi	19	ML	Referenced	Abrahão, V.P., M. Pastana, and M. Marinho. 2019. On a remarkable sexual dimorphic trait in the Characiformes related to the olfactory organ and description of a new miniature species of Tyttobrycon Gréy (Characiformes: Characidae). PLoS ONE 14(12): e0226130.		non-rosette
Paracheirodon_axelrodi	Paracheirodon_axelrodi	14	ML	Referenced	Abrahão, V.P., M. Pastana, and M. Marinho. 2019. On a remarkable sexual dimorphic trait in the Characiformes related to the olfactory organ and description of a new miniature species of Tyttobrycon Gréy (Characiformes: Characidae). PLoS ONE 14(12): e0226130.		non-rosette
Heterocheirodon_yatai	Heterocheirodon_yatai	13	ML	Referenced	Abrahão, V.P., M. Pastana, and M. Marinho. 2019. On a remarkable sexual dimorphic trait in the Characiformes related to the olfactory organ and description of a new miniature species of Tyttobrycon Gréy (Characiformes: Characidae). PLoS ONE 14(12): e0226130.		non-rosette
Odontostilbe_pequira	Holoshesthes_pequira	41	ML	Referenced	Abrahão, V.P., M. Pastana, and M. Marinho. 2019. On a remarkable sexual dimorphic trait in the Characiformes related to the olfactory organ and description of a new miniature species of Tyttobrycon Gréy (Characiformes: Characidae). PLoS ONE 14(12): e0226130.		non-rosette
Tyttobrycon_dorsimaculatus	Tyttobrycon_dorsimaculatus	9	ML	Referenced	Abrahão, V.P., M. Pastana, and M. Marinho. 2019. On a remarkable sexual dimorphic trait in the Characiformes related to the olfactory organ and description of a new miniature species of Tyttobrycon Gréy (Characiformes: Characidae). PLoS ONE 14(12): e0226130.		non-rosette
Tyttobrycon_hamatus	Tyttobrycon_hamatus	9	ML	Referenced	Abrahão, V.P., M. Pastana, and M. Marinho. 2019. On a remarkable sexual dimorphic trait in the Characiformes related to the olfactory organ and description of a new miniature species of Tyttobrycon Gréy (Characiformes: Characidae). PLoS ONE 14(12): e0226130.		non-rosette
Tyttobrycon_marajoara	Tyttobrycon_marajoara	13	ML	Referenced	Abrahão, V.P., M. Pastana, and M. Marinho. 2019. On a remarkable sexual dimorphic trait in the Characiformes related to the olfactory organ and description of a new miniature species of Tyttobrycon Gréy (Characiformes: Characidae). PLoS ONE 14(12): e0226130.		non-rosette
Tyttobrycon_shibattai	Tyttobrycon_shibattai	13	ML	Referenced	Abrahão, V.P., M. Pastana, and M. Marinho. 2019. On a remarkable sexual dimorphic trait in the Characiformes related to the olfactory organ and description of a new miniature species of Tyttobrycon Gréy (Characiformes: Characidae). PLoS ONE 14(12): e0226130.		non-rosette
Amphiprion_percula	Amphiprion_percula		ML	Inferred
Austrofundulus_limnaeus	Austrofundulus_limnaeus		non-ML	Inferred
Coregonus sp. « Balchen »	Coregonus sp. « Balchen »		ML	Inferred
Cynoglossus_semilaevis	Cynoglossus_semilaevis		ML	Inferred
Fundulus_heteroclitus	Fundulus_heteroclitus		ML	Inferred
Gambusia_holbrooki	Gambusia_holbrooki		non-ML	Inferred
Hippocampus_comes	Hippocampus_comes		non-ML	Inferred
Oncorhynchus_kisutch	Oncorhynchus_kisutch		ML	Inferred
Oreochromis_aureus	Oreochromis_aureus		ML	Inferred
Oryzias_javanicus	Oryzias_javanicus		non-ML	Inferred
Oryzias_dancena	Oryzias_melastigma		non-ML	Inferred
Oryzias_sinensis	Oryzias_sinensis		non-ML	Inferred
Perca_flavescens	Perca_flavescens		ML	Inferred
Salmo_salar	Salmo_salar		ML	Inferred
Seriola_dumerili	Seriola_dumerili		ML	Inferred
Seriola_quinqueradiata	Seriola_quinqueradiata		ML	Inferred
Seriola_rivoliana	Seriola_rivoliana		ML	Inferred
Takifugu_bimaculatus	Takifugu_bimaculatus		ML	Inferred
Takifugu_flavidus	Takifugu_flavidus		ML	Inferred
Takifugu_rubripes	Takifugu_rubripes		ML	Inferred
Thamnaconus_septentrionalis	Thamnaconus_septentrionalis		non-ML	Inferred
Thymallus_thymallus	Thymallus_thymallus		ML	Inferred
Triplophysa_siluroides	Triplophysa_siluroides		ML	Inferred
Triplophysa_tibetana	Triplophysa_tibetana		ML	Inferred
Xiphophorus_maculatus	Xiphophorus_maculatus		ML	Inferred
Dichotomyctere_nigroviridis	Tetraodon_nigroviridis		non-ML	Inferred
Sinocyclocheilus_anshuiensis	Sinocyclocheilus_anshuiensis		ML	Inferred
Sinocyclocheilus_grahami	Sinocyclocheilus_grahami		ML	Inferred
Sinocyclocheilus_rhinocerous	Sinocyclocheilus_rhinocerous		ML	Inferred
Verasper_variegatus	Verasper_variegatus		ML	Inferred
Poecilia_formosa	Poecilia_formosa		non-ML	Inferred
Poecilia_latipinna	Poecilia_latipinna		non-ML	Inferred
Poecilia_mexicana	Poecilia_mexicana		non-ML	Inferred
Epinephelus_coioides	Epinephelus_coioides		ML	Inferred
Epinephelus_fuscoguttatus	Epinephelus_fuscoguttatus		ML	Inferred
Epinephelus_lanceolatus	Epinephelus_lanceolatus		ML	Inferred
Epinephelus_moara	Epinephelus_moara		ML	Inferred
Astatotilapia_calliptera	Astatotilapia_calliptera		ML	Inferred
Anguilla_marmorata	Anguilla_marmorata		ML	Inferred
Anguilla_megastoma	Anguilla_megastoma		ML	Inferred
Anguilla_obscura	Anguilla_obscura		ML	Inferred
Anguilla_rostrata	Anguilla_rostrata		ML	Inferred
Oncorhynchus_nerka	Oncorhynchus_nerka		ML	Inferred
Oncorhynchus_tshawytscha	Oncorhynchus_tshawytscha		ML	Inferred
Salvelinus sp.	Salvelinus sp.		ML	Inferred
Gadus_chalcogrammus	Gadus_chalcogrammus		ML	Inferred
Xiphophorus_couchianus	Xiphophorus_couchianus		ML	Inferred
Hippocampus_kuda	Hippocampus_kuda		non-ML	Inferred
Hippocampus_whitei	Hippocampus_whitei		non-ML	Inferred
Thunnus_albacares	Thunnus_albacares		ML	Inferred
Thunnus_orientalis	Thunnus_orientalis		ML	Inferred
Cirrhinus_molitorella	Cirrhinus_molitorella		ML	Inferred
Clarias_macrocephalus	Clarias_macrocephalus		ML	Inferred
Micropterus_floridanus	Micropterus_floridanus		ML	Inferred
Oreochromis_spilurus	Oreochromis_spilurus		ML	Inferred
Sebastes_aleutianus	Sebastes_aleutianus		ML	Inferred
Sebastes_koreanus	Sebastes_koreanus		ML	Inferred
Sebastes_minor	Sebastes_minor		ML	Inferred
Sebastes_nigrocinctus	Sebastes_nigrocinctus		ML	Inferred
Sebastes_norvegicus	Sebastes_norvegicus		ML	Inferred
Sebastes_nudus	Sebastes_nudus		ML	Inferred
Sebastes_rubrivinctus	Sebastes_rubrivinctus		ML	Inferred
Sebastes_schlegelii	Sebastes_schlegelii		ML	Inferred
Sebastes_steindachneri	Sebastes_steindachneri		ML	Inferred
Mola_mola	Mola_mola	1	Non-ML	Observed specimen	New data collected for this study
Hoplopagrus_guentherii	Hoplopagrus_guentherii	230	ML	Referenced

## Sheet: Ecological data
Table 1
Species	Troph	DepthRangeDeep	TempPrefMean
Acanthochaenus_luetkenii	3.5	5397	2
Acanthochromis_polyacanthus	2.69	65	27.8
Acipenser_ruthenus	3.57	NA	NA
Ageneiosus_marmoratus	3.6	NA	NA
Ameiurus_melas	3.81	NA	NA
Amphilophus_citrinellus	3.23	NA	NA
Amphiprion_ocellaris	3.11	15	28.7
Amphiprion_percula	2.73	15	27.3
Anabarilius_grahami	3.2	NA	NA
Anabas_testudineus	2.98	NA	NA
Anarrhichthys_ocellatus	3.51	226	4.7
Anguilla_anguilla	3.55	700	7.9
Anguilla_japonica	3.55	400	17
Anguilla_marmorata	3.79	400	24.5
Anguilla_megastoma	3.79	3000	4.9
Anguilla_obscura	4.5	3000	4.8
Anguilla_rostrata	3.83	464	6.3
Anoplogaster_cornuta	4.1	4992	4
Anoplopoma_fimbria	3.84	2740	2.5
Antennarius_striatus	4.2	219	27
Aphyosemion_australe	3.25	NA	NA
Arapaima_gigas	3.46	NA	NA
Archocentrus_centrarchus	2.64	NA	NA
Arctogadus_glacialis	3.28	1000	-0.1
Astatotilapia_calliptera	03.04	NA	NA
Astyanax_mexicanus_SF	3.23	NA	NA
Astyanax_mexicanus_CF	3.23	NA	NA
Austrofundulus_limnaeus	3.23	NA	NA
Bagarius_yarrelli	3.73	NA	NA
Bathygadus_melanobranchus	3.3	2600	5.1
Benthosema_glaciale	2.99	1407	5.1
Beryx_splendens	4.27	1300	9.2
Betta_splendens	3.25	NA	NA
Boleophthalmus_pectinirostris	2	NA	NA
Boreogadus_saida	3.12	400	0.2
Borostomias_antarcticus	3.6	2630	4.9
Bregmaceros_cantori	3.14	475	4.4
Brosme_brosme	3.9	1000	3.6
Brotula_barbata	3.86	650	19.7
Callopanchax_toddi	3.27	NA	NA
Carapus_acus	04.04	150	19.4
Carassius_auratus	2.78	20	NA
Cebidichthys_violaceus	2.33	24	15.9
Chaenocephalus_aceratus	03.04	770	0
Channa_argus	4.44	NA	NA
Chatrabus_melanurus	03.05	600	12.1
Chionodraco_hamatus	3.59	600	-1.1
Chionodraco_myersi	3.85	800	-0.9
Chromis_chromis	3.77	40	20.1
Cirrhinus_molitorella	2	20	NA
Clarias_batrachus	3.42	NA	NA
Clarias_macrocephalus	3.7	NA	NA
Clupea_harengus	3.38	364	6.6
Coilia_nasus	3	50	17.5
Collichthys_lucidus	3.64	90	27.4
Colossoma_macropomum	02.02	NA	NA
Coreoperca_whiteheadi	3.54	NA	NA
Coryphaenoides_rupestris	3.54	2600	4.5
Cottoperca_gobio	4.26	NA	9
Cottus_rhenanus	3.26	NA	NA
Culter_alburnus	3.35	NA	NA
Cyclopterus_lumpus	3.84	868	7.1
Cynoglossus_semilaevis	3.74	NA	NA
Cyprinodon_nevadensis	02.05	NA	NA
Cyprinodon_variegatus	2.9	NA	26.7
Cyprinus_carpio	3.38	NA	NA
Cyttopsis_rosea	04.01	730	9.3
Dactylopterus_volitans	3.65	100	23.9
Danio_rerio	3.11	NA	NA
Danionella_dracula	3	NA	NA
Danionella_translucida	2.97	NA	NA
Datnioides_undecimradiatus	3.64	NA	NA
Denticeps_clupeoides	3.26	NA	NA
Dicentrarchus_labrax	3.47	100	10.7
Diretmoides_pauciradiatus	3.47	600	18.3
Diretmus_argenteus	3.4	2000	8.1
Dissostichus_mawsoni	3.94	2200	0.2
Dunckerocampus_dactyliophorus	3.77	56	27.8
Echeneis_naucrates	3.68	85	27.2
Electrophorus_electricus	3.89	NA	NA
Entelurus_aequoreus	3.54	100	10.1
Epinephelus_coioides	04.04	100	28.1
Epinephelus_fuscoguttatus	4.14	60	28.2
Epinephelus_lanceolatus	4	200	28.1
Epinephelus_moara	3.98	200	20.5
Esox_lucius	04.07	30	NA
Etheostoma_spectabile	3.29	NA	NA
Fistularia_tabacaria	3.69	200	23.8
Fundulus_heteroclitus	3.59	NA	9.3
Gadiculus_argenteus	3.6	1000	7.9
Gadus_chalcogrammus	3.57	1280	1.6
Gadus_morhua	4.9	600	6.6
Gambusia_affinis	03.07	NA	NA
Gambusia_holbrooki	3.1	NA	NA
Gasterosteus_aculeatus	3.31	100	8
Gephyroberyx_darwinii	3.94	1210	12.2
Gouania_willdenowi	3.19	NA	19.3
Guentherus_altivela	3.45	800	9.6
Gymnarchus_niloticus	3.71	NA	NA
Gymnodraco_acuticeps	4.18	550	-1.2
Haplochromis_burtoni	03.05	NA	NA
Harpagifer_antarcticus	3285	NA	NA
Helostoma_temminkii	2.82	NA	NA
Hippocampus_comes	3.39	30	28.8
Hippocampus_kuda	3.57	68	27.8
Hippocampus_whitei	3.39	46	25.4
Hippoglossus_hippoglossus	4	2000	3.4
Holocentrus_rufus	3.51	32	27.3
Hoplostethus_atlanticus	4.25	1809	6.6
Hucho_hucho	4.17	NA	NA
Hypophthalmichthys_molitrix	2	20	NA
Hypophthalmichthys_nobilis	2.83	NA	NA
Hypoplectrus_puella	3.65	23	27.4
Ictalurus_punctatus	4.16	NA	NA
Kryptolebias_hermaphroditus	3.18	NA	NA
Kryptolebias_marmoratus	3.19	NA	NA
Labeo_rohita	2.19	NA	NA
Labeotropheus_fuelleborni	2.8	6	NA
Labrus_bergylta	3.97	50	10.5
Laemonema_laureysi	3.5	618	8.8
Lampris_guttatus	4.22	500	12.1
Lamprogrammus_exutus	3.17	700	6.3
Larimichthys_crocea	3.72	120	22.8
Larimichthys_polyactis	3.72	120	16.7
Lateolabrax_maculatus	3.1	NA	22.4
Lates_calcarifer	3.83	40	28.3
Lepisosteus_oculatus	4	NA	NA
Lesueurigobius_sanzi	3.37	117	17.1
Leuciscus_waleckii	2.49	NA	NA
Liparis_tanakae	4.29	121	16.8
Lophius_piscatorius	4.45	1000	7.7
Lota_lota	3.84	700	NA
Lythrypnus_dalli	3.21	76	21.2
Maccullochella_peelii	4.15	5	NA
Macquaria_ambigua	3.69	NA	NA
Macquaria_australasica	3.25	4	NA
Macroramphosus_scolopax	3.47	600	13.6
Macrourus_berglax	3.57	1000	3.2
Malacocephalus_occidentalis	3.87	1945	11.4
Mastacembelus_armatus	2.78	NA	NA
Maylandia_zebra	2.26	28	NA
Mchenga_conophoros	03.04	3	NA
Megalobrama_amblycephala	3.41	20	NA
Melanochromis_auratus	2	NA	NA
Melanogrammus_aeglefinus	04.03	450	8.4
Melanonus_zugmayeri	3.51	3000	3.3
Merlangius_merlangus	4.36	200	9.2
Merluccius_capensis	3.88	1000	10.2
Merluccius_merluccius	4.47	1075	10.2
Merluccius_polli	4.5	1000	14.2
Micropterus_floridanus	3.62	NA	NA
Miichthys_miiuy	3.5	100	21.9
Mola_mola	3.28	480	10.2
Molva_molva	4.4	1000	7.7
Monocentris_japonicus	3.51	250	25.4
Monopterus_albus	2.88	NA	NA
Mora_moro	3.75	2500	5
Mormyrus_iriodes	3.13	NA	NA
Morone_chrysops	04.04	NA	NA
Morone_saxatilis	4.65	NA	9.3
Mullus_surmuletus	3.45	409	10.2
Muraenolepis_marmoratus	03.04	1600	2.1
Myoxocephalus_scorpius	3.68	451	4.5
Myripristis_jacobus	3.39	210	26.6
Myripristis_murdjan	3.39	50	28
Neogobius_melanostomus	3.3	30	14.2
Neolamprologus_brichardi	3.4	NA	NA
Neoniphon_sammara	3.62	46	27.9
Neostethus_bicornis	03.04	NA	NA
Nerophis_ophidion	04.01	15	13.5
Nibea_albiflora	04.01	80	23.5
Nothobranchius_furzeri	3.22	NA	NA
Nothobranchius_kuhntae	03.02	NA	NA
Notolabrus_celidotus	3.36	145	14.3
Notothenia_coriiceps	2.75	550	-0.6
Ompok_bimaculatus	3.93	2	NA
Oncorhynchus_keta	3.74	250	3.3
Oncorhynchus_kisutch	4.18	250	3.9
Oncorhynchus_mykiss	04.08	200	5.4
Oncorhynchus_nerka	3.54	250	4.2
Oncorhynchus_tshawytscha	4.4	375	3.5
Onychostoma_macrolepis	2.68	NA	NA
Ophiodon_elongatus	4.53	475	5.9
Oplegnathus_fasciatus	3.55	10	22
Opsanus_beta	3.63	NA	24.6
Oreochromis_aureus	02.06	NA	NA
Oreochromis_niloticus	2	20	NA
Oreochromis_spilurus	2.6	NA	NA
Orestias_ascotanensis	2.91	NA	NA
Oryzias_javanicus	3.36	NA	NA
Oryzias_latipes	3.4	NA	NA
Oryzias_melastigma	3.31	NA	NA
Oryzias_sinensis	2.73	NA	NA
Osmerus_eperlanus	3.46	NA	9.6
Oxygymnocypris_stewartii	2.6	NA	NA
Pachypanchax_playfairii	3.6	NA	NA
Pagrus_major	4.46	200	21.8
Pampus_argenteus	3.3	110	28.1
Pangasianodon_hypophthalmus	3.12	NA	NA
Parablennius_parvicornis	2	1	20.4
Paralichthys_olivaceus	4.46	200	18.8
Parambassis_ranga	3.27	NA	NA
Paramormyrops_kingsleyae	3.15	NA	NA
Parasudis_fraserbrunneri	3.97	700	12.4
Perca_flavescens	3.67	56	NA
Perca_fluviatilis	4.21	30	NA
Percopsis_transmontana	3.3	NA	NA
Periophthalmodon_schlosseri	2.56	2	28.8
Periophthalmus_magnuspinnatus	3.21	NA	NA
Petrochromis_trewavasae	2.5	NA	NA
Phycis_blennoides	3.66	1200	9.1
Phycis_phycis	4.25	614	14.9
Pimephales_promelas	2.42	NA	NA
Plectropomus_leopardus	4.42	100	28
Poecilia_formosa	2.51	NA	NA
Poecilia_latipinna	2	NA	NA
Poecilia_mexicana	2	NA	NA
Poecilia_reticulata	3.2	NA	NA
Poeciliopsis_occidentalis	02.07	NA	NA
Poeciliopsis_retropinna	2	NA	NA
Poeciliopsis_turrubarensis	2	NA	NA
Pollachius_virens	4.31	364	7
Polymixia_japonica	4.17	628	12
Poropuntius_huangchuchieni	3.22	NA	NA
Protosalanx_chinensis	2.98	NA	NA
Pseudochaenichthys_georgianus	3.41	475	-0.1
Pseudochromis_fuscus	3.54	30	28
Pseudopleuronectes_yokohamae	3.31	NA	NA
Pundamilia_nyererei	2.59	4	NA
Pungitius_pungitius	3.32	110	4.1
Pygocentrus_nattereri	3.72	NA	NA
Regalecus_glesne	3.2	1000	23.9
Reinhardtius_hippoglossoides	4.38	2200	3
Rhamphochromis_esox	4.2	65	NA
Rondeletia_loricata	3.38	3500	4.6
Salarias_fasciatus	02.04	8	28.5
Salmo_salar	4.5	210	9.3
Salmo_trutta	3.36	28	10.1
Sander_lucioperca	04.04	30	NA
Sander_vitreus	4.19	27	NA
Sardina_pilchardus	03.06	100	10.3
Scartelaos_histophorus	2.64	NA	28.5
Scleropages_formosus	3.88	NA	NA
Scophthalmus_maximus	4.36	70	9.4
Sebastes_aleutianus	3.52	900	3.8
Sebastes_koreanus	3.46	20	NA
Sebastes_minor	3.54	100	9
Sebastes_nigrocinctus	3.52	275	7.8
Sebastes_norvegicus	04.04	1000	3.7
Sebastes_nudus	3.63	NA	NA
Sebastes_rubrivinctus	3.77	302	9.9
Sebastes_schlegelii	3.82	100	17
Sebastes_steindachneri	3.69	300	6.6
Selene_dorsalis	04.08	100	20.6
Seriola_dumerili	4.66	360	27.1
Seriola_lalandi	4.16	825	14.9
Seriola_quinqueradiata	3.96	100	NA
Seriola_rivoliana	4.45	245	27.3
Simochromis_diagramma	02.02	NA	NA
Siniperca_chuatsi	4.45	NA	NA
Siniperca_knerii	3.92	NA	NA
Siniperca_scherzeri	3.94	NA	NA
Sinocyclocheilus_anshuiensis	2.89	NA	NA
Sinocyclocheilus_grahami	2.87	NA	NA
Sinocyclocheilus_rhinocerous	2.89	NA	NA
Sparus_aurata	3.7	150	17.8
Sphaeramia_orbicularis	3.64	5	28.6
Spondyliosoma_cantharus	3.34	300	10.2
Stegastes_partitus	2	100	26.9
Stylephorus_chordatus	3	800	9.7
Symphodus_melops	3.38	NA	10.5
Syngnathus_acus	3.33	110	17.7
Syngnathus_floridae	3.32	22	27.1
Syngnathus_rostellatus	3.69	15	10.7
Syngnathus_typhle	4.31	20	14
Tachysurus_fulvidraco	3.5	NA	NA
Takifugu_bimaculatus	3.34	NA	25.3
Takifugu_flavidus	3.36	NA	18.6
Takifugu_rubripes	3.6	NA	19
Tenualosa_ilisha	2.89	200	24.7
Tetraodon_nigroviridis	3.37	NA	NA
Thalassoma_bifasciatum	3.3	40	26.8
Thalassophryne_amazonica	3.44	NA	NA
Thamnaconus_septentrionalis	3.4	NA	25
Thunnus_albacares	4.41	250	26.7
Thunnus_orientalis	4.5	550	24.3
Thunnus_thynnus	4.45	985	12.6
Thymallus_thymallus	3.14	NA	NA
Trachinotus_ovatus	3.73	200	13.9
Trachyrincus_murrayi	3.47	1630	3.7
Trachyrincus_scabrus	3.64	1700	10.4
Trematomus_loennbergii	3.33	1191	-0.9
Triplophysa_siluroides	3.13	NA	NA
Triplophysa_tibetana	03.08	NA	NA
Trisopterus_minutus	3.73	440	10
Typhlichthys_subterraneus	3.29	NA	NA
Verasper_variegatus	3.48	149	NA
Xiphophorus_couchianus	3.1	NA	NA
Xiphophorus_hellerii	3.19	NA	NA
Xiphophorus_maculatus	3.2	NA	NA
Zeus_faber	4.5	400	13.6
Lucifuga_dentata	3285	NA	NA
Planiliza_haematocheilus	2.5	10	22.4
Salvelinus	4.39	70	1.9
Labeo_catla	2.8	NA	NA
Chanos_chanos	2.4	30	28.2
Pseudoliparis_swirei	3.56	8098	NA

## Sheet: Morpholocial_data_ED_SL
Table 1
Species	Standard Length (SL) (in pixel)	Eye Diamer (in pixel)	Eye Diamter/SL
Acanthochaenus_luetkenii	478	36	0.0753138
Acanthochromis_polyacanthus	463	39	0.0842333
Ameiurus_melas	506	20	0.0395257
Amphiprion_ocellaris	462	26	0.0562771
Amphiprion_percula	424	39	0.0919811
Anabarilius_grahami	359	23	0.0640669
Anabas_testudineus	500	32	0.064
Anarrhichthys_ocellatus	584	10	0.0171233
Anguilla_anguilla	490	8	0.0163265
Anguilla_japonica	1054	9	0.0085389
Anguilla_marmorata	556	8	0.0143885
Anguilla_megastoma	588	5	0.0085034
Anguilla_obscura	597	7	0.0117253
Anguilla_rostrata	580	5	0.00862069
Anoplogaster_cornuta	486	37	0.0761317
Anoplopoma_fimbria	529	16	0.0302457
Antennarius_striatus	425	32	0.0752941
Aphyosemion_australe	442	30	0.0678733
Arapaima_gigas	564	11	0.0195035
Arctogadus_glacialis	497	28	0.056338
Astatotilapia_calliptera	479	40	0.0835073
Bagarius_yarrelli	471	10	0.0212314
Benthosema_glaciale	449	52	0.115813
Beryx_splendens	454	58	0.127753
Betta_splendens	430	20	0.0465116
Boleophthalmus_pectinirostris	484	20	0.0413223
Boreogadus_saida	507	27	0.0532544
Borostomias_antarcticus	532	20	0.037594
Brosme_brosme	509	19	0.0373281
Brotula_barbata	543	23	0.0423573
Carapus_acus	620	6	0.00967742
Carassius_auratus	467	30	0.0642398
Chaenocephalus_aceratus	556	39	0.0701439
Channa_argus	502	21	0.0418327
Chatrabus_melanurus	415	25	0.060241
Chionodraco_hamatus	527	29	0.0550285
Chromis_chromis	350	34	0.0971429
Cirrhinus_molitorella	472	16	0.0338983
Clarias_batrachus	397	8	0.0201511
Clarias_macrocephalus	416	6	0.0144231
Clupea_harengus	461	30	0.0650759
Coilia_nasus	555	13	0.0234234
Collichthys_lucidus	460	25	0.0543478
Colossoma_macropomum	506	16	0.0316206
Coryphaenoides_rupestris	514	29	0.0564202
Cottoperca_gobio	495	38	0.0767677
Culter_alburnus	498	23	0.0461847
Cyclopterus_lumpus	504	23	0.0456349
Cynoglossus_semilaevis	546	10	0.018315
Cyprinodon_nevadensis	419	30	0.071599
Cyprinodon_variegatus	431	29	0.0672854
Cyprinus_carpio	475	21	0.0442105
Cyttopsis_rosea	480	57	0.11875
Dactylopterus_volitans	520	30	0.0576923
Danio_rerio	380	30	0.0789474
Danionella_translucida	318	18	0.0566038
Datnioides_undecimradiatus	484	41	0.0847107
Denticeps_clupeoides	476	37	0.0777311
Dicentrarchus_labrax	536	32	0.0597015
Diretmoides_pauciradiatus	461	70	0.151844
Diretmus_argenteus	484	52	0.107438
Dissostichus_mawsoni	538	17	0.0315985
Dunckerocampus_dactyliophorus	1109	27	0.0243463
Echeneis_naucrates	541	17	0.0314233
Epinephelus_coioides	480	24	0.05
Epinephelus_fuscoguttatus	503	24	0.0477137
Epinephelus_lanceolatus	460	15	0.0326087
Esox_lucius	521	17	0.0326296
Etheostoma_spectabile	261	13	0.0498084
Fundulus_heteroclitus	487	34	0.0698152
Gadiculus_argenteus	499	61	0.122244
Gadus_chalcogrammus	525	24	0.0457143
Gadus_morhua	533	28	0.0525328
Gambusia_affinis	461	34	0.0737527
Gambusia_holbrooki	458	31	0.0676856
Gasterosteus_aculeatus	513	35	0.0682261
Gephyroberyx_darwinii	511	43	0.0841487
Guentherus_altivela	502	25	0.0498008
Gymnodraco_acuticeps	478	31	0.0648536
Hippocampus_comes	746	22	0.0294906
Hippocampus_kuda	695	21	0.0302158
Hippoglossus_hippoglossus	500	17	0.034
Holocentrus_rufus	425	37	0.0870588
Hoplostethus_atlanticus	450	33	0.0733333
Hypophthalmichthys_molitrix	494	19	0.0384615
Hypophthalmichthys_nobilis	478	25	0.0523013
Hypoplectrus_puella	407	57	0.140049
Ictalurus_punctatus	487	14	0.0287474
Kryptolebias_marmoratus	377	25	0.066313
Labeo_rohita	445	23	0.0516854
Labrus_bergylta	517	28	0.0541586
Laemonema_laureysi	504	35	0.0694444
Lampris_guttatus	460	38	0.0826087
Larimichthys_crocea	483	28	0.057971
Larimichthys_polyactis	437	31	0.0709382
Lates_calcarifer	506	23	0.0454545
Lepisosteus_oculatus	525	13	0.0247619
Lesueurigobius_sanzi	426	33	0.0774648
Leuciscus_waleckii	509	28	0.0550098
Lota_lota	535	14	0.0261682
Lythrypnus_dalli	350	27	0.0771429
Macquaria_ambigua	511	27	0.0528376
Macroramphosus_scolopax	493	42	0.0851927
Macrourus_berglax	580	32	0.0551724
Malacocephalus_occidentalis	598	28	0.0468227
Mastacembelus_armatus	554	10	0.0180505
Maylandia_zebra	504	37	0.0734127
Megalobrama_amblycephala	467	29	0.0620985
Melanochromis_auratus	467	42	0.0899358
Melanogrammus_aeglefinus	508	32	0.0629921
Melanonus_zugmayeri	526	27	0.0513308
Merlangius_merlangus	513	27	0.0526316
Merluccius_merluccius	529	32	0.0604915
Miichthys_miiuy	459	30	0.0653595
Mola_mola	257	16	0.0622568
Molva_molva	551	17	0.030853
Monopterus_albus	1667	7	0.00419916
Mora_moro	532	35	0.0657895
Morone_chrysops	428	39	0.0911215
Morone_saxatilis	459	22	0.0479303
Mullus_surmuletus	499	33	0.0661323
Myoxocephalus_scorpius	522	35	0.0670498
Myripristis_jacobus	473	82	0.173362
Myripristis_murdjan	469	70	0.149254
Neogobius_melanostomus	504	27	0.0535714
Neolamprologus_brichardi	347	32	0.092219
Neoniphon_sammara	487	54	0.110883
Nibea_albiflora	471	25	0.0530786
Nothobranchius_furzeri	370	24	0.0648649
Notolabrus_celidotus	509	23	0.0451866
Notothenia_coriiceps	508	33	0.0649606
Ompok_bimaculatus	521	18	0.0345489
Oncorhynchus_keta	544	15	0.0275735
Oncorhynchus_kisutch	532	14	0.0263158
Oncorhynchus_mykiss	544	21	0.0386029
Oncorhynchus_nerka	536	11	0.0205224
Oncorhynchus_tshawytscha	507	13	0.025641
Ophiodon_elongatus	528	18	0.0340909
Oplegnathus_fasciatus	346	26	0.0751445
Oreochromis_aureus	412	20	0.0485437
Oreochromis_niloticus	470	28	0.0595745
Oreochromis_spilurus	473	28	0.0591966
Oryzias_javanicus	469	34	0.0724947
Oryzias_latipes	492	38	0.0772358
Osmerus_eperlanus	420	17	0.0404762
Pachypanchax_playfairii	456	31	0.0679825
Pagrus_major	476	28	0.0588235
Pampus_argenteus	427	31	0.0725995
Pangasianodon_hypophthalmus	188	13	0.0691489
Paralichthys_olivaceus	511	18	0.035225
Parambassis_ranga	378	41	0.108466
Parasudis_fraserbrunneri	494	46	0.0931174
Perca_flavescens	496	26	0.0524194
Perca_fluviatilis	458	32	0.069869
Periophthalmodon_schlosseri	510	22	0.0431373
Periophthalmus_magnuspinnatus	485	33	0.0680412
Petrochromis_trewavasae	305	20	0.0655738
Phycis_blennoides	538	28	0.0520446
Phycis_phycis	544	21	0.0386029
Pimephales_promelas	503	33	0.0656064
Plectropomus_leopardus	509	22	0.043222
Poecilia_formosa	440	31	0.0704545
Poecilia_latipinna	483	32	0.0662526
Poecilia_mexicana	416	41	0.0985577
Poecilia_reticulata	450	37	0.0822222
Poeciliopsis_occidentalis	318	25	0.0786164
Poeciliopsis_retropinna	285	23	0.0807018
Poeciliopsis_turrubarensis	368	28	0.076087
Pollachius_virens	527	23	0.0436433
Polymixia_japonica	472	48	0.101695
Pseudochaenichthys_georgianus	510	23	0.045098
Pseudochromis_fuscus	498	37	0.0742972
Pseudopleuronectes_yokohamae	519	19	0.0366089
Pungitius_pungitius	517	33	0.0638298
Pygocentrus_nattereri	375	28	0.0746667
Reinhardtius_hippoglossoides	526	18	0.0342205
Rondeletia_loricata	512	31	0.0605469
Salarias_fasciatus	501	37	0.0738523
Salmo_salar	560	21	0.0375
Salmo_trutta	535	29	0.0542056
Sander_lucioperca	527	19	0.0360531
Sander_vitreus	527	27	0.0512334
Sardina_pilchardus	516	33	0.0639535
Scartelaos_histophorus	446	22	0.0493274
Scleropages_formosus	498	21	0.0421687
Scophthalmus_maximus	482	23	0.0477178
Sebastes_aleutianus	496	37	0.0745968
Sebastes_nigrocinctus	478	29	0.0606695
Sebastes_norvegicus	479	44	0.091858
Sebastes_rubrivinctus	374	32	0.0855615
Selene_dorsalis	458	33	0.0720524
Seriola_dumerili	460	27	0.0586957
Seriola_lalandi	518	17	0.0328185
Seriola_quinqueradiata	529	31	0.0586011
Seriola_rivoliana	479	28	0.0584551
Simochromis_diagramma	477	38	0.0796646
Siniperca_scherzeri	494	19	0.0384615
Sinocyclocheilus_grahami	374	23	0.0614973
Sparus_aurata	501	34	0.0678643
Sphaeramia_orbicularis	403	56	0.138958
Spondyliosoma_cantharus	519	38	0.0732177
Stylephorus_chordatus	471	17	0.0360934
Symphodus_melops	479	38	0.0793319
Tachysurus_fulvidraco	479	18	0.0375783
Takifugu_rubripes	489	21	0.0429448
Tenualosa_ilisha	497	25	0.0503018
Thamnaconus_septentrionalis	440	33	0.075
Thunnus_albacares	540	17	0.0314815
Thunnus_orientalis	472	20	0.0423729
Thunnus_thynnus	519	24	0.0462428
Thymallus_thymallus	466	17	0.0364807
Trachinotus_ovatus	414	21	0.0507246
Trachyrincus_scabrus	553	46	0.0831826
Trematomus_loennbergii	485	53	0.109278
Trisopterus_minutus	299	19	0.0635452
Xiphophorus_couchianus	480	45	0.09375
Xiphophorus_hellerii	433	32	0.073903
Zeus_faber	445	27	0.0606742
Salvelinus_alpinus	519	20	0.0385356
Chanos_chanos	455	33	0.0725275

## Sheet: Max_length_species
Species	MaxLength (cm)
Acanthochaenus_luetkenii	14.1
Acanthochromis_polyacanthus	14
Acipenser_ruthenus	125
Ageneiosus_marmoratus	18.5
Ameiurus_melas	66
Amphilophus_citrinellus	24.4
Amphiprion_ocellaris	11
Amphiprion_percula	11
Anabarilius_grahami	15.6
Anabas_testudineus	25
Anarrhichthys_ocellatus	240
Anguilla_anguilla	121.5
Anguilla_japonica	150
Anguilla_marmorata	70
Anguilla_megastoma	100
Anguilla_obscura	110
Anguilla_rostrata	152
Anoplogaster_cornuta	18
Anoplopoma_fimbria	120
Antennarius_striatus	25
Aphyosemion_australe	6
Arapaima_gigas	450
Archocentrus_centrarchus	11
Arctogadus_glacialis	32.5
Astatotilapia_calliptera	15
Astyanax_mexicanus_SF	12
Astyanax_mexicanus_CF	12
Austrofundulus_limnaeus	8
Bagarius_yarrelli	200
Bathygadus_melanobranchus	50
Benthosema_glaciale	10.3
Beryx_splendens	70
Betta_splendens	6.5
Boleophthalmus_pectinirostris	20
Boreogadus_saida	40
Borostomias_antarcticus	30
Bregmaceros_cantori	5.7
Brosme_brosme	120
Brotula_barbata	94
Callopanchax_toddi	8
Carapus_acus	20.8
Carassius_auratus	48
Cebidichthys_violaceus	76
Chaenocephalus_aceratus	72
Channa_argus	100
Chatrabus_melanurus	26
Chionodraco_hamatus	49
Chionodraco_myersi	38
Chromis_chromis	25
Cirrhinus_molitorella	55
Clarias_batrachus	47
Clarias_macrocephalus	120
Clupea_harengus	45
Coilia_nasus	41
Collichthys_lucidus	17
Colossoma_macropomum	108
Coreoperca_whiteheadi	21.8
Coryphaenoides_rupestris	110
Cottoperca_gobio	80
Cottus_rhenanus	10
Culter_alburnus	92.8
Cyclopterus_lumpus	61
Cynoglossus_semilaevis	61.1
Cyprinodon_nevadensis	7.8
Cyprinodon_variegatus	9
Cyprinus_carpio	120
Cyttopsis_rosea	31
Dactylopterus_volitans	50
Danio_rerio	3.8
Danionella_dracula	1.67
Danionella_translucida	NA
Datnioides_undecimradiatus	40
Denticeps_clupeoides	15
Dicentrarchus_labrax	103
Diretmoides_pauciradiatus	37
Diretmus_argenteus	27.6
Dissostichus_mawsoni	200
Dunckerocampus_dactyliophorus	19
Echeneis_naucrates	110
Electrophorus_electricus	250
Entelurus_aequoreus	40
Epinephelus_coioides	120
Epinephelus_fuscoguttatus	120
Epinephelus_lanceolatus	270
Epinephelus_moara	136
Esox_lucius	137
Etheostoma_spectabile	7.2
Fistularia_tabacaria	200
Fundulus_heteroclitus	15
Gadiculus_argenteus	15.25
Gadus_chalcogrammus	91
Gadus_morhua	200
Gambusia_affinis	5.1
Gambusia_holbrooki	4.7
Gasterosteus_aculeatus	11
Gephyroberyx_darwinii	60
Gouania_willdenowi	5
Guentherus_altivela	200
Gymnarchus_niloticus	167
Gymnodraco_acuticeps	34
Haplochromis_burtoni	15
Harpagifer_antarcticus	9.5
Helostoma_temminkii	30
Hippocampus_comes	18.7
Hippocampus_kuda	30
Hippocampus_whitei	13
Hippoglossus_hippoglossus	470
Holocentrus_rufus	35
Hoplostethus_atlanticus	75
Hucho_hucho	150
Hypophthalmichthys_molitrix	105
Hypophthalmichthys_nobilis	146
Hypoplectrus_puella	15.24
Ictalurus_punctatus	132
Kryptolebias_hermaphroditus	NA
Kryptolebias_marmoratus	7.5
Labeo_rohita	200
Labeotropheus_fuelleborni	30
Labrus_bergylta	65.9
Laemonema_laureysi	38
Lampris_guttatus	200
Lamprogrammus_exutus	46.2
Larimichthys_crocea	80
Larimichthys_polyactis	40
Lateolabrax_maculatus	102
Lates_calcarifer	200
Lepisosteus_oculatus	150
Lesueurigobius_sanzi	11
Leuciscus_waleckii	37
Liparis_tanakae	47
Lophius_piscatorius	200
Lota_lota	152
Lythrypnus_dalli	6.4
Maccullochella_peelii	180
Macquaria_ambigua	76
Macquaria_australasica	46
Macroramphosus_scolopax	20
Macrourus_berglax	110
Malacocephalus_occidentalis	45
Mastacembelus_armatus	90
Maylandia_zebra	11.3
Mchenga_conophoros	11.1
Megalobrama_amblycephala	200
Melanochromis_auratus	11
Melanogrammus_aeglefinus	112
Melanonus_zugmayeri	28
Merlangius_merlangus	91.5
Merluccius_capensis	140
Merluccius_merluccius	140
Merluccius_polli	80
Micropterus_floridanus	NA
Miichthys_miiuy	70
Mola_mola	333
Molva_molva	200
Monocentris_japonicus	17
Monopterus_albus	100
Mora_moro	80
Mormyrus_iriodes	27
Morone_chrysops	45
Morone_saxatilis	200
Mullus_surmuletus	40
Muraenolepis_marmoratus	40
Myoxocephalus_scorpius	60
Myripristis_jacobus	25
Myripristis_murdjan	60
Neogobius_melanostomus	24.6
Neolamprologus_brichardi	9
Neoniphon_sammara	32
Neostethus_bicornis	3
Nerophis_ophidion	29
Nibea_albiflora	43.5
Nothobranchius_furzeri	6.5
Nothobranchius_kuhntae	6
Notolabrus_celidotus	23.9
Notothenia_coriiceps	62
Ompok_bimaculatus	45
Oncorhynchus_keta	100
Oncorhynchus_kisutch	107.95
Oncorhynchus_mykiss	122
Oncorhynchus_nerka	84
Oncorhynchus_tshawytscha	150
Onychostoma_macrolepis	26.5
Ophiodon_elongatus	152
Oplegnathus_fasciatus	80
Opsanus_beta	30
Oreochromis_aureus	45.7
Oreochromis_niloticus	60
Oreochromis_spilurus	19.2
Orestias_ascotanensis	7.5
Oryzias_javanicus	4.5
Oryzias_latipes	3.2
Oryzias_melastigma	4
Oryzias_sinensis	3.1
Osmerus_eperlanus	45
Oxygymnocypris_stewartii	67.6
Pachypanchax_playfairii	10
Pagrus_major	100
Pampus_argenteus	60
Pangasianodon_hypophthalmus	130
Parablennius_parvicornis	12
Paralichthys_olivaceus	103
Parambassis_ranga	8
Paramormyrops_kingsleyae	13.5
Parasudis_fraserbrunneri	25.3
Perca_flavescens	50
Perca_fluviatilis	60
Percopsis_transmontana	9.6
Periophthalmodon_schlosseri	27
Periophthalmus_magnuspinnatus	10.3
Petrochromis_trewavasae	18
Phycis_blennoides	110
Phycis_phycis	65
Pimephales_promelas	10.1
Plectropomus_leopardus	120
Poecilia_formosa	9.6
Poecilia_latipinna	15
Poecilia_mexicana	11
Poecilia_reticulata	5
Poeciliopsis_occidentalis	6
Poeciliopsis_retropinna	5
Poeciliopsis_turrubarensis	4
Pollachius_virens	130
Polymixia_japonica	30
Poropuntius_huangchuchieni	25.6
Protosalanx_chinensis	17
Pseudochaenichthys_georgianus	60
Pseudochromis_fuscus	10
Pseudopleuronectes_yokohamae	45
Pundamilia_nyererei	7.7
Pungitius_pungitius	9
Pygocentrus_nattereri	50
Regalecus_glesne	800
Reinhardtius_hippoglossoides	110
Rhamphochromis_esox	42
Rondeletia_loricata	11
Salarias_fasciatus	14
Salmo_salar	150
Salmo_trutta	140
Sander_lucioperca	100
Sander_vitreus	107
Sardina_pilchardus	27.5
Scartelaos_histophorus	14
Scleropages_formosus	90
Scophthalmus_maximus	100
Sebastes_aleutianus	97
Sebastes_koreanus	13.7
Sebastes_minor	20
Sebastes_nigrocinctus	61
Sebastes_norvegicus	100
Sebastes_nudus	23.7
Sebastes_rubrivinctus	51
Sebastes_schlegelii	65
Sebastes_steindachneri	37
Selene_dorsalis	40
Seriola_dumerili	190
Seriola_lalandi	250
Seriola_quinqueradiata	150
Seriola_rivoliana	160
Simochromis_diagramma	19.5
Siniperca_chuatsi	70
Siniperca_knerii	35.5
Siniperca_scherzeri	37.4
Sinocyclocheilus_anshuiensis	10.03
Sinocyclocheilus_grahami	23
Sinocyclocheilus_rhinocerous	9.7
Sparus_aurata	70
Sphaeramia_orbicularis	10
Spondyliosoma_cantharus	60
Stegastes_partitus	10
Stylephorus_chordatus	28
Symphodus_melops	28
Syngnathus_acus	50
Syngnathus_floridae	26
Syngnathus_rostellatus	18.5
Syngnathus_typhle	35
Tachysurus_fulvidraco	34.5
Takifugu_bimaculatus	30
Takifugu_flavidus	35
Takifugu_rubripes	80
Tenualosa_ilisha	60
Tetraodon_nigroviridis	17
Thalassoma_bifasciatum	25
Thalassophryne_amazonica	9.3
Thamnaconus_septentrionalis	23
Thunnus_albacares	239
Thunnus_orientalis	300
Thunnus_thynnus	458
Thymallus_thymallus	60
Trachinotus_ovatus	70
Trachyrincus_murrayi	37
Trachyrincus_scabrus	60
Trematomus_loennbergii	30
Triplophysa_siluroides	50
Triplophysa_tibetana	13.3
Trisopterus_minutus	40
Typhlichthys_subterraneus	9
Verasper_variegatus	60
Xiphophorus_couchianus	4
Xiphophorus_hellerii	14
Xiphophorus_maculatus	4
Zeus_faber	90
Lucifuga_dentata	15.2
Planiliza_haematocheilus	80
Salvelinus	107
Labeo_catla	182
Chanos_chanos	180
Pseudoliparis swirei	22.6

## Sheet: NOTUNG results
Table 1
Species	Gene_count	Duplications	Losses	Branch_length	Ancestral_gene_copy	Birth_rate	Death_rate
Acanthochromis_polyacanthus	41	2	15	29.344789	54	0.00144390453189526	0.0108292839892145
Acipenser_ruthenus	179	144	11	333.36982	46	0.00441288226545547	0.000337095173055626
Ameiurus_melas	113	40	8	42.869246	81	0.00970796943920771	0.00194159388784154
Amphilophus_citrinellus	120	1	44	6.55523	163	0.00108650493140668	0.0478062169818941
Amphiprion_ocellaris	55	3	2	2.870596	54	0.0191763020656999	0.0127842013771333
Amphiprion_percula	55	4	3	2.870596	54	0.0255684027542665	0.0191763020656999
Anabarilius_grahami	133	7	57	15.5443215	183	0.00287430901675274	0.0234050877078437
Anabas_testudineus	238	124	26	68.354933	140	0.00982236607288253	0.00205952837012053
Anarrhichthys_ocellatus	45	2	29	29.558978	72	0.00117781757027703	0.017078354769017
Anguilla_japonica	270	220	24	192.782784	74	0.00753619961852192	0.000822130867475118
Aphyosemion_australe	139	42	3	50.827893	100	0.00697716910309676	0.000498369221649769
Arapaima_gigas	126	81	14	76.031521	59	0.0120645762458132	0.00208523540051093
Archocentrus_centrarchus	253	95	5	6.55523	163	0.0707928925156317	0.00372594171134904
Astatotilapia_calliptera	176	4	29	3.625197	201	0.00586212172286026	0.0425003824907369
Astyanax_mexicanus_CF	130	9	12	0.1	133	0.684440332985139	0.912587110646851
Astyanax_mexicanus_SF	118	0	15	0.1	133	0	1.19664503756089
Austrofundulus_limnaeus	79	28	20	70.729456	71	0.00528334211972409	0.00377381579980292
Bagarius_yarrelli	52	12	20	66.086639	60	0.00324802817496907	0.00541338029161512
Betta_splendens	149	87	68	71.83222	130	0.00869557848437378	0.00679654410272893
Boleophthalmus_pectinirostris	130	46	6	49.842748	90	0.00848435357424745	0.00110665481403228
Callopanchax_toddi	137	76	12	73.301882	73	0.0101983297380712	0.00161026259022176
Carassius_auratus	230	95	44	43.959425	179	0.0106229345351331	0.00492009599521955
Cebidichthys_violaceus	119	51	4	29.558978	72	0.0184451473188866	0.00144667822108914
Channa_argus	255	161	29	78.14576	123	0.0113794488459913	0.00204971438840838
Chanos_chanos	212	155	21	158.176817	78	0.00731191006315208	0.000990645879523831
Collichthys_lucidus	228	85	35	23.865345	178	0.0176345883005674	0.00726130106493952
Coregonus	71	23	22	51.429999	70	0.00634350789730711	0.00606770320611984
Coreoperca_whiteheadi	87	23	22	61.823053	86	0.00430096707169651	0.00411396850336188
Cottoperca_gobio	67	24	24	67.954367	67	0.0052323651082406	0.0052323651082406
Culter_alburnus	174	11	42	11.099361	205	0.00524151499079664	0.0200130572375872
Cyclopterus_lumpus	89	38	3	39.605162	54	0.0136971959653563	0.00108135757621234
Cynoglossus_semilaevis	86	33	38	71.406898	91	0.00522331312778857	0.00601472420775654
Cyprinodon_variegatus	101	23	21	66.046804	99	0.00348249503680297	0.0031796693814288
Danio_rerio	162	58	7	67.904585	111	0.00633179	0.0007641815
Danionella_dracula	67	12	56	67.904584	111	0.00202759473333414	0.00946210875555933
Datnioides_undecimradiatus	100	18	46	69.1789025	128	0.00229399077825139	0.00586242087775356
Denticeps_clupeoides	79	51	39	165.805142	67	0.00422308821142131	0.00322942039696924
Dicentrarchus_labrax	135	36	3	35.871338	102	0.00852446490806545	0.000710372075672121
Dissostichus_mawsoni	95	24	29	23.271996	100	0.0105795743974966	0.012783652396975
Echeneis_naucrates	122	74	65	63.371202	113	0.00994292981770731	0.00873365456960777
Electrophorus_electricus	81	31	39	100.776928	89	0.00362161722528734	0.00455622812213568
Epinephelus_coioides	151	20	58	14.238507	189	0.00829726179358545	0.0240620592013978
Epinephelus_fuscoguttatus	193	34	65	20.427247	224	0.00799769770549402	0.0152897162016797
Epinephelus_lanceolatus	143	15	61	14.238506	189	0.00638735762207078	0.0259752543297545
Epinephelus_moara	132	6	99	17.459687	225	0.00197061685720627	0.0325151781439034
Esox_lucius	133	103	19	121.520223	49	0.0100755784630504	0.00185860185240736
Etheostoma_spectabile	103	62	42	40.820258	83	0.0163951432972917	0.0111063873949395
Fistularia_tabacaria	46	10	7	101.71764	43	0.00221008145016382	0.00154705701511468
Fundulus_heteroclitus	85	15	29	66.046803	99	0.00247338553958482	0.00478187870986399
Gambusia_affinis	50	0	36	6.67314	86	0	0.0812697307152797
Gambusia_holbrooki	99	17	4	6.67314	86	0.0275862915875423	0.00649089213824525
Gasterosteus_aculeatus	107	37	11	29.590163	81	0.0133880877290853	0.00398024229783618
Gouania_willdenowi	54	36	43	58.688486	61	0.0106811738018287	0.0127580687077398
Gymnodraco_acuticeps	130	34	32	13.063499	128	0.0201761542685776	0.0189893216645436
Haplochromis_burtoni	90	0	40	7.832284	130	0	0.0469498782379849
Harpagifer_antarcticus	114	28	42	15.969647	128	0.0145064966714821	0.0217597450072231
Helostoma_temminkii	141	38	37	68.354933	140	0.0039567557650423	0.00385263061333066
Hippocampus_comes	22	6	3	61.151677	19	0.00479474910203609	0.00239737455101804
Hippoglossus_hippoglossus	117	45	13	17.576686	85	0.0255639070055548	0.00738512869049361
Hypoplectrus_puella	103	33	64	80.031489	134	0.00349969376179003	0.00678728487135037
Ictalurus_punctatus	87	12	6	42.869246	81	0.00333381016228486	0.00166690508114243
Kryptolebias_hermaphroditus	104	7	5	4.229536	102	0.0160687367360995	0.0114776690972139
Kryptolebias_marmoratus	95	2	9	4.229536	102	0.00480268296121981	0.0216120733254891
Labeo_catla	239	20	23	4.517428	242	0.0184089622460328	0.0211703065829377
Labeo_rohita	265	46	23	4.517428	242	0.0401963683005178	0.0200981841502589
Labrus_bergylta	88	37	14	68.36479	65	0.00712872247831152	0.00269735445125301
Larimichthys_crocea	163	16	31	23.865344	178	0.00393466942906882	0.00762342201882084
Lateolabrax_maculatus	118	34	86	90.740467	170	0.00263089082486807	0.00665460620407807
Lates_calcarifer	245	135	39	78.816719	149	0.00887305224977356	0.00256332620549014
Lepisosteus_oculatus	175	130	14	300.14321	59	0.00405962267209828	0.000437190133918277
Lophius_piscatorius	22	2	49	101.620387	69	0.000478654184390936	0.0117270275175779
Lucifuga_dentata	51	22	52	122.653681	81	0.00276597690882686	0.00653776360268168
Maccullochella_peelii	48	3	38	41.002772	83	0.00114481374274341	0.0145009740747499
Macquaria_ambigua	94	18	10	26.7364	86	0.00748536989037852	0.00415853882798807
Macquaria_australasica	90	22	18	26.7364	86	0.00935215875817858	0.00765176625669157
Mastacembelus_armatus	429	368	10	85.722571	71	0.0215698408142062	0.000586136978646907
Maylandia_zebra	176	13	38	3.625195	201	0.0190519061101211	0.0556901870911232
Megalobrama_amblycephala	193	15	27	11.099362	205	0.00679315962412104	0.0122276873234179
Melanogrammus_aeglefinus	87	60	31	137.960233	58	0.00608068940504283	0.0031416895259388
Miichthys_miiuy	107	6	66	50.487725	167	0.0008817291291197	0.0096990204203167
Mola_mola	15	1	36	79.299271	50	0.000433789901810586	0.0156164364651811
Monopterus_albus	164	127	34	85.722571	71	0.013336682962348	0.00357045055684907
Morone_saxatilis	39	0	63	35.871338	102	0	0.0268016533744748
Myripristis_murdjan	109	63	20	129.643973	66	0.00566967186981097	0.00179989583168602
Neolamprologus_brichardi	72	0	95	23.728006	167	0	0.0354571595017592
Neostethus_bicornis	62	16	44	98.599758	90	0.00215981570540206	0.00593949318985565
Nibea_albiflora	164	37	49	51.915446	176	0.00419407932871634	0.00555432127316488
Node10	81	25	10	6.990293	66	0.0488282853203276	0.019531314128131
Node100	225	9	8	2.967558	224	0.0135091388759456	0.012008123445285
Node101	189	4	40	3.221181	225	0.00601412915686575	0.0601412915686575
Node102	67	0	98	14.758412	165	0	0.0610670615855971
Node103	115	64	16	43.39733	67	0.0165982410737338	0.00414956026843344
Node104	128	23	10	8.587391	115	0.0220650622236221	0.00959350531461831
Node105	128	13	13	2.906147	128	0.0348116684210105	0.0348116684210105
Node106	100	6	21	1.28504	115	0.0435043087764299	0.152265080717505
Node107	83	19	104	45.981279	168	0.003427825756582	0.0187628357202383
Node108	178	96	1	5.101064	83	0.151139825110515	0.00157437317823453
Node109	193	38	23	15.515312	178	0.0132104004409168	0.00799576868792331
Node11	307	226	0	6.571389	81	0.202757528570407	0
Node110	170	2	84	1.287908	252	0.00745452902864448	0.313090219203068
Node111	149	3	24	7.83917	170	0.00240280778822982	0.0192224623058385
Node112	112	1	38	7.459382	149	0.00103424057530382	0.039301141861545
Node113	86	1	27	13.618861	112	0.000746000415389948	0.0201420112155286
Node114	112	41	15	52.89349	86	0.00787519814798865	0.00288117005414219
Node115	132	23	3	6.141117	112	0.0307677754690177	0.00401318810465449
Node116	83	1	30	34.439141	112	0.000300037784592643	0.0090011335377793
Node117	86	9	6	14.266372	83	0.00746651393716142	0.00497767595810761
Node118	102	4	189	58.980714	287	0.000379238726481539	0.0179190298262527
Node119	165	2	151	1.0204	314	0.00846420948236739	0.639047815918738
Node12	273	19	53	1.695324	307	0.0386902114224099	0.107925326599354
Node120	128	0	37	29.2262185	165	0	0.00868792553442942
Node121	176	86	75	46.489675	165	0.0108534613875038	0.00946522795421845
Node122	167	5	14	1.427722	176	0.0204249934983439	0.057189981795363
Node123	178	39	28	26.622381	167	0.00849524376138418	0.00609914936714762
Node124	69	0	210	4.659797	279	0	0.299821060278829
Node125	64	2	7	17.964885	69	0.00167489903191894	0.00586214661171628
Node126	50	0	14	4.356233	64	0	0.0566682447728406
Node127	45	4	9	32.5171	50	0.0025921257592547	0.00583228295832308
Node128	109	67	3	43.727682	45	0.0211800620995719	0.000948360989533069
Node129	108	5	6	1.859238	109	0.0247861088922557	0.0297433306707069
Node13	264	20	29	1.161156	273	0.0641557819939661	0.0930258838912508
Node130	65	0	206	44.473888	271	0	0.0321026925054105
Node131	60	1	6	16.836538	65	0.000950821453597365	0.00570492872158419
Node132	49	10	16	44.010034	55	0.00437449056586521	0.00699918490538434
Node133	70	21	0	70.090223	49	0.0050887973910246	0
Node134	69	0	1	5.784788	70	0	0.00248734049581412
Node135	75	17	11	23.377829	69	0.0101056386371026	0.00653894264753698
Node136	79	14	10	8.723874	75	0.0208461385684259	0.0148900989774471
Node137	75	8	8	12.732669	75	0.00832204261338811	0.00832204261338811
Node138	67	3	7	11.672095	71	0.00372601861429007	0.0086940434333435
Node139	78	15	4	7.628325	67	0.0271743571668079	0.0072464952444821
Node14	190	19	93	5.565751	264	0.0151738236532747	0.0742718736712921
Node140	66	5	17	16.06623	78	0.00433243322233359	0.0147302729559342
Node141	81	32	17	42.086672	66	0.0103808337940848	0.00551481795310754
Node142	174	95	2	17.99375	81	0.0434066988501823	0.000913825238951207
Node143	172	7	9	5.508706	174	0.00734526010350995	0.00944390584736994
Node144	183	69	58	60.9771385	172	0.00637709289855752	0.00536045490023676
Node145	205	33	11	4.4449605	183	0.0383098431235735	0.0127699477078578
Node146	188	56	40	24.243805	172	0.0128410619148989	0.00917218708207067
Node147	200	29	17	4.86824	188	0.0307158697295213	0.0180058546690297
Node148	122	2	80	16.102971	200	0.00078707616513235	0.031483046605294
Node149	179	12	33	3.449988	200	0.0183738213759885	0.0505280087839684
Node15	160	4	34	1.568745	190	0.0146061772883555	0.124152506951022
Node150	158	17	38	24.34526	179	0.00414951829644202	0.0092753938391057
Node151	148	0	10	18.397554	158	0	0.00355388326420196
Node152	242	95	41	47.760227	188	0.00930074117018533	0.00401400408397472
Node153	111	7	70	14.125581	174	0.00353594185614339	0.0353594185614339
Node154	76	23	28	79.213515	81	0.00370003459859212	0.00450438994611214
Node155	80	32	18	26.050546	66	0.0168790006625652	0.00949443787269293
Node156	88	44	36	46.106946	80	0.0113693496186841	0.0093021951425597
Node157	91	8	5	1.376899	88	0.064924039770806	0.0405775248567538
Node158	81	23	33	25.706949	91	0.010415230887265	0.0149435921425976
Node159	60	3	31	3.866455	88	0.0106130510170937	0.109668193843302
Node16	112	2	50	1.182668	160	0.0125660422007251	0.314151055018128
Node160	89	11	2	15.2831115	80	0.00852580230756196	0.00155014587410218
Node161	90	17	16	15.2831115	89	0.0124284973101275	0.0116974092330612
Node162	133	66	23	85.393817	90	0.0070196259794613	0.00244623329587288
Node163	43	6	37	61.892858	74	0.00169762140905667	0.0104686653558495
Node164	59	17	1	49.220007	43	0.00682869490907258	0.000401687935827799
Node17	90	11	33	6.308891	112	0.0173318259076619	0.0519954777229856
Node18	88	4	6	1.236257	90	0.0363562849020206	0.0545344273530309
Node19	99	21	10	5.954273	88	0.0377642279110703	0.0179829656719382
Node2	59	18	5	33.22661	46	0.0103719668188545	0.00288110189412624
Node20	117	38	20	19.046926	99	0.0185158347488149	0.0097451761835868
Node21	99	2	20	1.2472	117	0.0148825889693506	0.148825889693506
Node22	153	65	11	25.748702	99	0.020350306382909	0.00344389800326152
Node23	146	5	12	3.384109	153	0.00988470771650233	0.0237232985196056
Node24	121	3	28	2.645581	146	0.00851908489416557	0.079511459012212
Node25	86	1	36	32.663569	121	0.000298666732034294	0.0107520023532346
Node26	121	20	20	8.072529	121	0.0203913770678692	0.0203913770678692
Node27	99	1	48	3.548379	146	0.00232942309458228	0.111812308539949
Node28	90	0	9	16.365716	99	0	0.00582377085147542
Node29	121	3	35	19.282045	153	0.00114086402561794	0.013310080298876
Node3	74	29	14	107.360427	59	0.00407928198078364	0.00196930854244727
Node30	122	14	13	12.758152	121	0.00903163623628377	0.0083865193622635
Node31	117	0	5	11.387771	122	0	0.00367474108282477
Node32	99	1	19	6.3155	117	0.00146952457941367	0.0279209670088597
Node33	90	4	13	4.686196	99	0.00903933166965984	0.0293778279263945
Node34	71	7	26	15.993574	90	0.00546241934753443	0.020288986147985
Node35	102	33	2	66.499922	71	0.00579950566054922	0.000351485191548438
Node36	73	0	17	5.366175	90	0	0.0390129336411641
Node37	73	11	11	8.054975	73	0.018580091510348	0.018580091510348
Node38	100	33	6	22.47399	73	0.0171151836374044	0.00311185157043716
Node39	90	22	32	35.302551	100	0.0065659032529184	0.00955040473151768
Node4	74	4	4	5.638398	74	0.00952257739318209	0.00952257739318209
Node40	69	27	46	20.562349	88	0.0168095129567192	0.028638429481818
Node41	71	7	5	1.117837	69	0.0894645673333374	0.0639032623809552
Node42	80	13	2	58.075535	69	0.00301012636700571	0.000463096364154724
Node43	102	29	39	37.17091	112	0.00729671585203021	0.00981282476652338
Node44	189	93	6	37.657844	102	0.0175079155785432	0.00112954294055117
Node45	167	18	40	6.351889	189	0.0159405525417998	0.0354234500928885
Node46	246	83	4	13.606393	167	0.0299087171853194	0.00144138396073828
Node47	218	10	38	1.753227	246	0.0246151144520675	0.0935374349178564
Node48	201	19	36	4.743188	218	0.0191310016890384	0.036248213726599
Node49	130	0	88	0.536101	218	0	0.964297049126017
Node5	71	8	11	9.667148	74	0.0114160429150643	0.0156970590082135
Node50	199	3	50	6.074136	246	0.00222807323779582	0.0371345539632637
Node51	230	57	16	11.540576	189	0.0236513129323589	0.00663896503364462
Node52	163	78	17	61.182509	102	0.00979724885117683	0.00213529782653854
Node53	95	0	65	37.640866	160	0	0.0138492276886851
Node54	61	0	34	9.761964	95	0	0.0453805225492769
Node55	67	2	30	19.731669	95	0.00126404582041465	0.0189606873062198
Node56	54	0	13	19.373992	67	0	0.0111339249457051
Node57	54	8	8	26.474195	54	0.00554476195954487	0.00554476195954487
Node58	113	2	79	4.232099	190	0.00318920836778811	0.12597373052763
Node59	202	10	72	5.14771	264	0.00838711199377385	0.0603872063551717
Node6	55	4	20	11.94698	71	0.00534333136509906	0.0267166568254953
Node60	174	6	34	25.344365	202	0.00126158557634868	0.0071489849326425
Node61	91	2	85	11.326842	174	0.00137895237945889	0.0586054761270029
Node62	68	0	23	5.510635	91	0	0.0528708218455302
Node63	63	8	13	16.055562	68	0.00761086818731841	0.0123676608043924
Node64	74	14	3	26.444067	63	0.00774542232299015	0.00165973335492646
Node65	85	11	0	5.819946	74	0.0238122764860957	0
Node66	149	7	32	3.917018	174	0.0110876483374188	0.0506863923996289
Node67	137	20	32	13.570298	149	0.010312396986091	0.0164998351777456
Node68	163	54	28	49.807275	137	0.00724603819950648	0.00375720499233669
Node69	144	3	22	10.980255	163	0.0017821976270002	0.0130694492646682
Node7	47	2	10	3.650012	55	0.0107661004623007	0.0538305023115035
Node70	161	18	20	2.709613	163	0.0410067867258883	0.0455630963620981
Node71	113	0	24	1.875219	137	0	0.102704327929583
Node72	106	7	103	13.184223	202	0.00356628921728389	0.0524753984828916
Node73	123	36	19	16.74812	106	0.0188074819754049	0.00992617104257482
Node74	130	17	10	6.313539	123	0.0212910159401385	0.0125241270236109
Node75	140	17	7	3.477288	130	0.0362304050344197	0.0149184020729963
Node76	71	3	38	9.171309	106	0.00374546207467613	0.0474425196125643
Node77	103	1	171	3.029696	273	0.00189252691272796	0.323622102076482
Node78	79	1	25	11.781977	103	0.000938160094589863	0.0234540023647466
Node79	90	45	34	49.732546	79	0.0107233268492664	0.00810206917500131
Node8	58	21	10	23.920009	47	0.0167839842047322	0.00799237343082486
Node80	43	0	60	9.639632	103	0	0.0906184875663379
Node81	19	6	30	40.565962	43	0.00503353733190847	0.0251676866595424
Node82	20	3	2	31.802121	19	0.00483866730658158	0.00322577820438772
Node83	271	20	56	3.243613	307	0.0213631676068727	0.0598168692992437
Node84	279	14	6	6.558493	271	0.00776286284790017	0.00332694122052865
Node85	314	61	26	6.854662	279	0.0300485940363347	0.0128075974581099
Node86	287	4	31	4.573471	314	0.00291247371987133	0.0225716713290028
Node87	252	2	37	2.823679	287	0.00263188816025775	0.0486899309647684
Node88	168	11	95	5.226835	252	0.0101584651705819	0.0877321992004804
Node89	178	15	5	2.293096	168	0.0378219474166103	0.0126073158055368
Node9	66	10	2	8.316262	58	0.0194215459241193	0.00388430918482385
Node90	97	13	94	21.747682	178	0.00448008208003651	0.0323944396556486
Node91	99	3	1	2.840196	97	0.0107785897335291	0.00359286324450972
Node92	75	0	24	8.410037	99	0	0.0330119518616005
Node93	54	3	24	11.905365	75	0.00394184910958854	0.0315347928767083
Node94	72	0	27	30.361586	99	0	0.0104887054028908
Node95	81	42	58	33.170599	97	0.0142652620640414	0.0196996476122476
Node96	165	2	15	1.795663	178	0.00649754233835846	0.0487315675376884
Node97	134	0	31	2.68129	165	0	0.0776140118934055
Node98	101	4	37	17.77282	134	0.00192816919393158	0.0178355650438672
Node99	224	139	16	41.831424	101	0.0215182397983667	0.00247691968902062
Nothobranchius_furzeri	83	2	9	15.525341	90	0.00149008114325876	0.0067053651446644
Nothobranchius_kuhntae	104	16	2	15.525341	90	0.0106429668803949	0.00133037086004936
Notolabrus_celidotus	109	55	6	51.528251	60	0.0130046286134347	0.00141868675782924
Oncorhynchus_kisutch	80	10	9	13.543508	79	0.0092876839640514	0.00835891556764626
Oncorhynchus_mykiss	80	6	5	13.543508	79	0.00557261037843084	0.0046438419820257
Onychostoma_macrolepis	115	11	18	31.306443	122	0.00296597129985612	0.00485340758158274
Ophiodon_elongatus	62	8	21	51.510528	75	0.00227411289580639	0.00596954635149178
Oplegnathus_fasciatus	108	15	56	82.901295	149	0.00142020970793026	0.00530211624293962
Oreochromis_aureus	169	6	67	18.539317	230	0.00163505728455301	0.0182581396775086
Oreochromis_niloticus	267	47	10	18.539317	230	0.0102207319652746	0.00217462382239884
Orestias_ascotanensis	64	9	44	71.115101	99	0.00157737480537734	0.00771161015962254
Oryzias_javanicus	77	9	12	18.725617	80	0.00612335702800037	0.00816447603733383
Oryzias_latipes	81	12	2	75.683315	71	0.00208927335116529	0.000348212225194215
Oryzias_melastigma	87	12	5	18.725617	80	0.00767915042164984	0.00319964600902077
Oryzias_sinensis	50	3	24	75.683315	71	0.000661887482094057	0.00529509985675245
Oxygymnocypris_stewartii	123	44	43	31.306443	122	0.0114732187276299	0.0112124637565474
Pachypanchax_playfairii	78	30	25	81.356857	73	0.00488583664493337	0.00407153053744447
Pangasianodon_hypophthalmus	123	51	19	68.576195	91	0.0070029618567137	0.00260894657406981
Paralichthys_olivaceus	53	6	16	49.840698	63	0.00208074308477073	0.00554864822605529
Parambassis_ranga	167	92	38	103.427962	113	0.0064342066235732	0.0026576070836498
Paramormyrops_kingsleyae	58	29	14	125.251528	43	0.00461899565314836	0.00222985997048541
Perca_flavescens	167	19	45	20.203886	193	0.00523362979484868	0.0123954389877995
Perca_fluviatilis	197	27	23	20.203885	193	0.0068534538715423	0.00583812737205455
Periophthalmus_magnuspinnatus	99	21	12	49.842748	90	0.00446184105947419	0.00254962346255668
Petrochromis_trewavasae	140	8	67	4.047477	199	0.0117809286068681	0.0986652770825205
Planiliza_haematocheilus	218	143	38	103.427961	113	0.00865256818502144	0.00229928385336234
Plectropomus_leopardus	79	13	35	62.258668	101	0.00233172689731485	0.00627772626200151
Poecilia_formosa	90	3	30	1.938432	117	0.0150387452027372	0.150387452027372
Poecilia_latipinna	105	5	22	13.326203	122	0.003311933519595	0.014572507486218
Poecilia_mexicana	108	4	13	1.938432	117	0.0183522232112315	0.0596447254365024
Poecilia_reticulata	82	2	41	26.084355	121	0.000764917295193265	0.0156808045514619
Poeciliopsis_occidentalis	82	6	14	22.068196	90	0.00316373016170008	0.00738203704396685
Poeciliopsis_retropinna	100	16	15	38.433912	99	0.00418394499253743	0.00392244843050384
Poeciliopsis_turrubarensis	74	1	17	22.068196	90	0.00055437408977068	0.00942435952610156
Protosalanx_chinensis	96	64	15	161.880246	47	0.00576249076960939	0.0013505837741272
Pseudochaenichthys_georgianus	119	21	30	13.0635	128	0.0130222221113947	0.0186031744448496
Pseudoliparis	48	25	31	39.605163	54	0.0123913806027831	0.0153653119474511
Pundamilia_nyererei	91	1	40	7.832284	130	0.00116766850934471	0.0467067403737884
Pungitius_pungitius	123	47	5	29.590163	81	0.0157980063082346	0.00168063896896113
Pygocentrus_nattereri	237	158	11	85.493818	90	0.0121728636293658	0.000847477847614072
Reinhardtius_hippoglossoides	181	112	16	17.576686	85	0.0501698710764605	0.00716712443949435
Salarias_fasciatus	104	53	10	58.688487	61	0.0112047660051349	0.00211410679342168
Salmo_salar	75	4	4	9.534713	75	0.00555663363963686	0.00555663363963686
Salmo_trutta	73	5	7	9.534713	75	0.00708691294324204	0.00992167812053886
Sander_lucioperca	217	65	26	35.719196	178	0.00924403987370332	0.00369761594948133
Scleropages_formosus	160	104	3	76.03152	59	0.0135110955934184	0.000389743142117838
Scophthalmus_maximus	60	16	24	65.896261	68	0.00379879346884358	0.00569819020326537
Seriola_dumerili	148	9	22	12.729534	161	0.00457886615356994	0.0111927839309488
Seriola_lalandi	123	5	26	4.458891	144	0.00841704832005383	0.0437686512642799
Seriola_quinqueradiata	114	0	30	4.458891	144	0	0.0523930392515774
Seriola_rivoliana	153	12	20	12.729534	161	0.00600569238340078	0.010009487305668
Simochromis_diagramma	183	21	37	4.047476	199	0.0271803975728408	0.0478892719140528
Siniperca_chuatsi	144	25	13	2.788446	132	0.0650088623060043	0.0338046083991222
Siniperca_knerii	102	1	31	2.788446	132	0.00308211227450821	0.0955454805097546
Siniperca_scherzeri	78	2	36	8.929563	112	0.00238329326191388	0.0428992787144498
Sinocyclocheilus_anshuiensis	107	1	42	1.216612	148	0.00650313427986317	0.273131639754253
Sinocyclocheilus_grahami	111	8	45	1.216612	148	0.0511268417365302	0.287588484767982
Sinocyclocheilus_rhinocerous	109	5	54	19.614167	158	0.00193137757653988	0.0208588778266307
Sparus_aurata	214	134	48	69.1789015	128	0.0115757720376335	0.0041465452075105
Sphaeramia_orbicularis	196	141	24	99.575295	79	0.0109973060877647	0.0018718818872791
Stegastes_partitus	55	1	13	48.718781	67	0.000337582738640524	0.00438857560232681
Syngnathus_acus	29	9	0	29.349556	20	0.0126599379027227	0
Syngnathus_typhle	15	1	6	29.349556	20	0.00196038449407399	0.0117623069644439
Tachysurus_fulvidraco	105	52	7	66.086639	60	0.00978514178524614	0.00131723062493698
Takifugu_bimaculatus	95	8	21	1.195252	108	0.066032723591049	0.173335899426504
Takifugu_flavidus	79	2	31	1.195252	108	0.0180416938570391	0.279646254784106
Takifugu_rubripes	100	7	16	3.054489	109	0.0219438004446485	0.0501572581591966
Tetraodon_nigroviridis	41	15	19	46.782172	45	0.00746201109468677	0.00945188071993658
Thalassoma_bifasciatum	132	83	11	51.528251	60	0.017639180568214	0.00233772272590789
Thamnaconus_septentrionalis	45	14	33	83.655505	64	0.00310237758647703	0.00731274716812443
Thymallus_thymallus	42	5	32	45.645212	69	0.0020140722914113	0.0128900626650323
Trachinotus_ovatus	114	25	24	63.371203	113	0.00347580180944131	0.00333676973706366
Trematomus_loennbergii	103	35	32	23.271998	100	0.0148183534915231	0.0135482089065354
Triplophysa_siluroides	69	5	12	20.8104	76	0.00331657096208323	0.00795977030899976
Triplophysa_tibetana	83	16	9	20.8104	76	0.00967727866948579	0.00544346925158575
Verasper_variegatus	50	6	30	23.396632	74	0.00418908678582481	0.0209454339291241
Xiphophorus_hellerii	120	7	8	31.264181	121	0.00185808864472943	0.00212352987969077
Xiphophorus_maculatus	114	7	14	31.264179	121	0.00190608226757676	0.00381216453515352
