# Supplementary material for: Evolutionary Dynamics of the OR Gene Repertoire in Teleost Fishes: Evidence of an Association with Changes in Olfactory Epithelium Shape
Source: Mol Biol Evol. 2021 May 5;38(9):3742–53. doi: 10.1093/molbev/msab145 (PMC8661438; doi:10.1093/molbev/msab145)
Supplement: msab145_Supplementary_Data [file msab145_supplementary_data.zip › Supplementary Data 2.txt]

    Species                      Order
            Anabas_testudineus <= Anabantiformes
             Anguilla_japonica <= Anguilliformes
           Neostethus_bicornis <= Atheriniformes
      Thalassophryne_amazonica <= Batrachoidiformes
            Oryzias_melastigma <= Beloniformes
         Monocentris_japonicus <= Beryciformes
              Seriola_dumerili <= Carangiformes
        Macquaria_australasica <= Centrarchiformes
         Pygocentrus_nattereri <= Characiformes
            Oreochromis_aureus <= Cichliformes
          Denticeps_clupeoides <= Clupeiformes
             Carassius_auratus <= Cypriniformes
         Xiphophorus_maculatus <= Cyprinodontiformes
                   Esox_lucius <= Esociformes
      Melanogrammus_aeglefinus <= Gadiformes
 Boleophthalmus_pectinirostris <= Gobiiformes
                 Chanos_chanos <= Gonorynchiformes
      Electrophorus_electricus <= Gymnotiformes
           Myripristis_murdjan <= Holocentriformes
              Lates_calcarifer <=  Incertae_sedis_in_Carangaria
               Nibea_albiflora <=  Incertae_sedis_in_Eupercaria
            Stegastes_partitus <= Incertae_sedis_in_Ovalentaria
        Sphaeramia_orbicularis <= Kurtiformes
        Thalassoma_bifasciatum <= Labriformes
           Lophius_piscatorius <= Lophiiformes
              Lucifuga_dentata <= Ophidiiformes
         Protosalanx_chinensis <= Osmeriformes
          Scleropages_formosus <= Osteoglossiformes
         Lateolabrax_maculatus <= Pempheriformes
     Epinephelus_fuscoguttatus <= Perciformes
     Hippoglossus_hippoglossus <= Pleuronectiformes
          Oncorhynchus_kisutch <= Salmoniformes
            Thunnus_orientalis <= Scombriformes
   Pangasianodon_hypophthalmus <= Siluriformes
    Datnioides_undecimradiatus <= Spariformes
         Mastacembelus_armatus <= Synbranchiformes
             Hippocampus_comes <= Syngnathiformes
             Takifugu_rubripes <= Tetraodontiformes
